# Supplementary material for: Feasibility of ultrasound radiomics based models for classification of liver fibrosis due to Schistosoma japonicum infection
Source: PLoS Negl Trop Dis. 2024 Jun 13;18(6):e0012235. doi: 10.1371/journal.pntd.0012235 (PMC11207143; doi:10.1371/journal.pntd.0012235)
Supplement: S1 Data — (XLSX) [file pntd.0012235.s002.xlsx]

## Sheet: final features
Grade0-Grade1 final features	Grade0-Grade2 final features	Grade0-Grade3 final features	Grade1-Grade2 final features	Grade1-Grade3 final features	Grade2-Grade3 final features
original_shape_Maximum2DDiameterRow	original_shape_Maximum2DDiameterColumn	original_shape_Maximum2DDiameterColumn	original_shape_Maximum2DDiameterColumn	original_shape_Maximum2DDiameterColumn	original_shape_Maximum2DDiameterSlice
original_firstorder_Range	original_shape_Maximum2DDiameterRow	original_shape_Maximum2DDiameterRow	original_shape_MinorAxisLength	original_shape_MinorAxisLength	original_firstorder_Kurtosis
original_glszm_GrayLevelVariance	original_firstorder_Range	original_shape_Maximum3DDiameter	original_glszm_SizeZoneNonUniformity	original_glcm_Idn	wavelet-LHL_firstorder_Kurtosis
original_glszm_ZonePercentage	original_glrlm_RunEntropy	original_firstorder_Kurtosis	wavelet-LLH_glrlm_RunVariance	original_glcm_Imc1	wavelet-LHL_gldm_DependenceNonUniformityNormalized
wavelet-LLH_gldm_SmallDependenceEmphasis	wavelet-LLH_firstorder_TotalEnergy	original_firstorder_Minimum	wavelet-LHL_firstorder_Maximum	original_glszm_GrayLevelNonUniformity	wavelet-LHL_gldm_LargeDependenceLowGrayLevelEmphasis
wavelet-LLH_gldm_SmallDependenceHighGrayLevelEmphasis	wavelet-LLH_glcm_ClusterShade	original_firstorder_RootMeanSquared	wavelet-LHL_firstorder_Range	original_glszm_SmallAreaEmphasis	wavelet-LHL_glszm_GrayLevelNonUniformity
wavelet-LLH_glrlm_RunEntropy	wavelet-LLH_glrlm_RunEntropy	original_firstorder_Skewness	wavelet-LHL_firstorder_Skewness	original_glszm_ZoneEntropy	wavelet-LHH_firstorder_10Percentile
wavelet-LHL_firstorder_Kurtosis	wavelet-LLH_glszm_LowGrayLevelZoneEmphasis	original_firstorder_TotalEnergy	wavelet-LHL_glcm_DifferenceEntropy	wavelet-LLH_firstorder_InterquartileRange	wavelet-LHH_firstorder_Kurtosis
wavelet-LHL_glrlm_HighGrayLevelRunEmphasis	wavelet-LHL_firstorder_Mean	original_glcm_Id	wavelet-LHL_gldm_DependenceNonUniformityNormalized	wavelet-LLH_firstorder_Maximum	wavelet-LHH_glcm_DifferenceEntropy
wavelet-LHH_firstorder_10Percentile	wavelet-LHL_firstorder_Skewness	original_gldm_DependenceNonUniformity	wavelet-LHL_glrlm_ShortRunLowGrayLevelEmphasis	wavelet-LHL_firstorder_Minimum	wavelet-HLL_firstorder_Mean
wavelet-LHH_firstorder_Kurtosis	wavelet-LHL_gldm_DependenceVariance	original_gldm_GrayLevelNonUniformity	wavelet-LHL_glszm_GrayLevelNonUniformity	wavelet-LHL_firstorder_Skewness	wavelet-HLL_glszm_SmallAreaHighGrayLevelEmphasis
wavelet-LHH_gldm_LargeDependenceHighGrayLevelEmphasis	wavelet-LHL_glrlm_LowGrayLevelRunEmphasis	original_glrlm_LongRunLowGrayLevelEmphasis	wavelet-LHL_glszm_SmallAreaHighGrayLevelEmphasis	wavelet-LHL_glszm_SmallAreaEmphasis	wavelet-HLH_glcm_SumSquares
wavelet-HLL_gldm_DependenceVariance	wavelet-LHL_glszm_GrayLevelNonUniformity	original_glszm_SizeZoneNonUniformity	wavelet-LHH_firstorder_Kurtosis	wavelet-LHL_glszm_SmallAreaHighGrayLevelEmphasis	wavelet-HLH_gldm_DependenceNonUniformityNormalized
wavelet-HLL_gldm_LowGrayLevelEmphasis	wavelet-LHL_glszm_ZoneEntropy	original_glszm_SmallAreaHighGrayLevelEmphasis	wavelet-LHH_firstorder_Minimum	wavelet-LHH_firstorder_Kurtosis	wavelet-LLL_firstorder_90Percentile
wavelet-HLL_glrlm_GrayLevelNonUniformityNormalized	wavelet-LHH_firstorder_Kurtosis	wavelet-LLH_firstorder_Kurtosis	wavelet-LHH_gldm_SmallDependenceHighGrayLevelEmphasis	wavelet-LHH_firstorder_Skewness	wavelet-LLL_firstorder_Energy
wavelet-HLH_glrlm_ShortRunHighGrayLevelEmphasis	wavelet-LHH_glcm_ClusterTendency	wavelet-LLH_firstorder_Maximum	wavelet-LHH_glszm_ZoneEntropy	wavelet-LHH_glcm_Idn	wavelet-LLL_firstorder_Maximum
wavelet-HLH_glszm_ZoneEntropy	wavelet-HLH_firstorder_Minimum	wavelet-LLH_firstorder_Range	wavelet-HLL_firstorder_Maximum	wavelet-LHH_glcm_JointEntropy	wavelet-LLL_firstorder_Range
wavelet-HLH_glszm_ZonePercentage	wavelet-HLH_glcm_Autocorrelation	wavelet-LLH_glszm_GrayLevelNonUniformity	wavelet-HLL_firstorder_Range	wavelet-LHH_gldm_DependenceVariance	wavelet-LLL_glrlm_RunEntropy
wavelet-HHL_firstorder_Kurtosis	wavelet-HLH_glrlm_LongRunEmphasis	wavelet-LHL_firstorder_Kurtosis	wavelet-HLL_glszm_SmallAreaHighGrayLevelEmphasis	wavelet-LHH_gldm_LargeDependenceLowGrayLevelEmphasis
wavelet-HHL_gldm_SmallDependenceHighGrayLevelEmphasis	wavelet-HLH_glszm_GrayLevelNonUniformityNormalized	wavelet-LHL_firstorder_Maximum	wavelet-HLH_firstorder_Variance	wavelet-LHH_gldm_SmallDependenceLowGrayLevelEmphasis
wavelet-HHL_glrlm_RunVariance	wavelet-HLH_glszm_LowGrayLevelZoneEmphasis	wavelet-LHL_firstorder_Mean	wavelet-HLH_gldm_DependenceNonUniformityNormalized	wavelet-LHH_glszm_GrayLevelNonUniformity
wavelet-HHL_glrlm_ShortRunHighGrayLevelEmphasis	wavelet-HHL_firstorder_Range	wavelet-LHL_firstorder_Median	wavelet-HLH_glszm_LargeAreaLowGrayLevelEmphasis	wavelet-LHH_glszm_ZoneEntropy
wavelet-HHL_ngtdm_Strength	wavelet-HHL_firstorder_RootMeanSquared	wavelet-LHL_firstorder_Minimum	wavelet-HHL_gldm_DependenceNonUniformityNormalized	wavelet-LHH_ngtdm_Coarseness
wavelet-HHH_gldm_LargeDependenceLowGrayLevelEmphasis	wavelet-HHL_glrlm_LongRunLowGrayLevelEmphasis	wavelet-LHL_firstorder_RobustMeanAbsoluteDeviation	wavelet-HHL_gldm_LargeDependenceHighGrayLevelEmphasis	wavelet-HLL_firstorder_Maximum
wavelet-LLL_firstorder_MeanAbsoluteDeviation	wavelet-HHH_firstorder_Kurtosis	wavelet-LHL_firstorder_Skewness	wavelet-HHL_glrlm_LongRunLowGrayLevelEmphasis	wavelet-HLL_firstorder_Mean
wavelet-LLL_firstorder_Range	wavelet-HHH_glszm_GrayLevelNonUniformity	wavelet-LHL_firstorder_TotalEnergy	wavelet-HHH_firstorder_Minimum	wavelet-HLL_firstorder_RootMeanSquared
	wavelet-HHH_glszm_SizeZoneNonUniformityNormalized	wavelet-LHH_firstorder_Maximum	wavelet-HHH_firstorder_Range	wavelet-HLH_firstorder_Maximum
	wavelet-HHH_glszm_SmallAreaLowGrayLevelEmphasis	wavelet-LHH_firstorder_Range	wavelet-HHH_glrlm_ShortRunHighGrayLevelEmphasis	wavelet-HLH_gldm_DependenceEntropy
	wavelet-HHH_glszm_ZoneEntropy	wavelet-LHH_firstorder_Skewness	wavelet-HHH_glszm_GrayLevelNonUniformity	wavelet-HLH_gldm_SmallDependenceLowGrayLevelEmphasis
	wavelet-LLL_firstorder_Range	wavelet-LHH_glcm_InverseVariance	wavelet-HHH_glszm_SmallAreaEmphasis	wavelet-HLH_glrlm_LongRunLowGrayLevelEmphasis
	wavelet-LLL_gldm_SmallDependenceHighGrayLevelEmphasis	wavelet-LHH_glcm_JointEnergy	wavelet-HHH_glszm_SmallAreaLowGrayLevelEmphasis	wavelet-HLH_glrlm_RunVariance
		wavelet-LHH_gldm_DependenceEntropy	wavelet-HHH_glszm_ZoneEntropy	wavelet-HLH_glszm_SizeZoneNonUniformity
		wavelet-LHH_gldm_LargeDependenceHighGrayLevelEmphasis	wavelet-LLL_firstorder_90Percentile	wavelet-HHL_firstorder_Kurtosis
		wavelet-LHH_gldm_LargeDependenceLowGrayLevelEmphasis	wavelet-LLL_glrlm_ShortRunLowGrayLevelEmphasis	wavelet-HHL_firstorder_Mean
		wavelet-LHH_gldm_SmallDependenceHighGrayLevelEmphasis	wavelet-LLL_glszm_LargeAreaHighGrayLevelEmphasis	wavelet-HHH_firstorder_Maximum
		wavelet-LHH_glrlm_LowGrayLevelRunEmphasis	wavelet-LLL_glszm_SmallAreaEmphasis	wavelet-HHH_firstorder_Mean
		wavelet-LHH_glrlm_RunVariance	wavelet-LLL_glszm_SmallAreaHighGrayLevelEmphasis	wavelet-HHH_gldm_DependenceEntropy
		wavelet-LHH_glrlm_ShortRunHighGrayLevelEmphasis		wavelet-HHH_glrlm_LongRunHighGrayLevelEmphasis
		wavelet-LHH_glrlm_ShortRunLowGrayLevelEmphasis		wavelet-HHH_glrlm_ShortRunHighGrayLevelEmphasis
		wavelet-LHH_glszm_GrayLevelNonUniformity		wavelet-HHH_glrlm_ShortRunLowGrayLevelEmphasis
		wavelet-LHH_glszm_SmallAreaHighGrayLevelEmphasis		wavelet-HHH_glszm_GrayLevelNonUniformity
		wavelet-LHH_glszm_SmallAreaLowGrayLevelEmphasis		wavelet-HHH_glszm_SmallAreaEmphasis
		wavelet-LHH_glszm_ZoneEntropy		wavelet-HHH_glszm_SmallAreaHighGrayLevelEmphasis
		wavelet-HLL_firstorder_Maximum		wavelet-HHH_glszm_ZoneVariance
		wavelet-HLL_firstorder_Mean		wavelet-LLL_firstorder_Energy
		wavelet-HLL_firstorder_Minimum		wavelet-LLL_firstorder_Maximum
		wavelet-HLL_gldm_DependenceVariance		wavelet-LLL_glrlm_RunVariance
		wavelet-HLL_gldm_LargeDependenceLowGrayLevelEmphasis		wavelet-LLL_glszm_SmallAreaEmphasis
		wavelet-HLL_glrlm_RunVariance		wavelet-LLL_glszm_SmallAreaHighGrayLevelEmphasis
		wavelet-HLL_glrlm_ShortRunEmphasis
		wavelet-HLL_glszm_SizeZoneNonUniformity
		wavelet-HLL_glszm_SizeZoneNonUniformityNormalized
		wavelet-HLL_glszm_SmallAreaLowGrayLevelEmphasis
		wavelet-HLH_firstorder_Mean
		wavelet-HLH_firstorder_Minimum
		wavelet-HLH_firstorder_Range
		wavelet-HLH_firstorder_TotalEnergy
		wavelet-HHL_firstorder_Minimum
		wavelet-HHL_firstorder_Range
		wavelet-HHL_glszm_SmallAreaHighGrayLevelEmphasis
		wavelet-HHL_glszm_SmallAreaLowGrayLevelEmphasis
		wavelet-HHL_glszm_ZoneVariance
		wavelet-HHH_firstorder_Minimum
		wavelet-HHH_firstorder_Range
		wavelet-HHH_glcm_Autocorrelation
		wavelet-HHH_gldm_LargeDependenceLowGrayLevelEmphasis
		wavelet-LLL_firstorder_Maximum
		wavelet-LLL_firstorder_Range
		wavelet-LLL_firstorder_Variance
		wavelet-LLL_gldm_SmallDependenceHighGrayLevelEmphasis
		wavelet-LLL_glrlm_GrayLevelNonUniformity
		wavelet-LLL_glrlm_RunEntropy
		wavelet-LLL_glszm_LargeAreaEmphasis
		wavelet-LLL_glszm_SizeZoneNonUniformity
		wavelet-LLL_glszm_SmallAreaEmphasis
		wavelet-LLL_glszm_SmallAreaHighGrayLevelEmphasis
