# Supplementary material for: Feasibility of ultrasound radiomics based models for classification of liver fibrosis due to Schistosoma japonicum infection
Source: PLoS Negl Trop Dis. 2024 Jun 13;18(6):e0012235. doi: 10.1371/journal.pntd.0012235 (PMC11207143; doi:10.1371/journal.pntd.0012235)
Supplement: S2 Data — (XLSX) [file pntd.0012235.s003.xlsx]

## Sheet: All
	Table 1 Performance in training and validation cohorts
	Groups	Dataset Split	AUC	AUC 95% CI	Precision	Recall	F1-Score	MCC	AUPRC	Log Loss	Best Threshold	Accuracy	Kappa	Sensitivity	Specificity
	Grade 0 - Grade 1	Training	0.867832	[0.837, 0.897]	0.792453	0.792453	0.792453	0.584906	0.855198	0.460725	0.56196	0.792453	0.584906	0.792453	0.792453
		validation	0.834373	[0.779, 0.885]	0.71875	0.71134	0.715026	0.474885	0.776114	0.508723	0.47011	0.739336	0.474863	0.71134	0.763158
	Grade 0 - Grade 2	Training	0.948046	[0.929, 0.964]	0.880309	0.860377	0.870229	0.743587	0.953338	0.292538	0.5	0.871698	0.743396	0.860377	0.883019
		validation	0.895	[0.845, 0.934]	0.792453	0.84	0.815534	0.64566	0.893397	0.408578	0.642956	0.82243	0.644643	0.84	0.807018
	Grade 0 - Grade 3	Training	0.999	[0.999, 0.999]	0.988764	0.996226	0.992481	0.984934	0.999786	0.04074	0.488039	0.992453	0.984906	0.996226	0.988679
		validation	0.975588	[0.959, 0.989]	0.890909	0.924528	0.907407	0.818723	0.974791	0.205784	0.606245	0.909091	0.818182	0.924528	0.894737
	Grade 1 - Grade 2	Training	0.982446	[0.970, 0.992]	0.950893	0.914163	0.932166	0.8676	0.986008	0.246209	0.565012	0.933476	0.866953	0.914163	0.95279
		validation	0.770722	[0.713, 0.835]	0.709677	0.66	0.683938	0.382202	0.812548	0.588638	0.605067	0.690355	0.381237	0.66	0.721649
	Grade 1 - Grade 3	Training	0.975823	[0.963, 0.986]	0.932773	0.898785	0.915464	0.834562	0.977347	0.205962	0.42833	0.917004	0.834008	0.898785	0.935223
		validation	0.954095	[0.927, 0.978]	0.857143	0.90566	0.880734	0.743975	0.95971	0.282077	0.597211	0.871921	0.742662	0.90566	0.835052
	Grade 2 - Grade 3	Training	0.912734	[0.886, 0.937]	0.827309	0.834008	0.830645	0.659941	0.899061	0.39993	0.429824	0.82996	0.659919	0.834008	0.825911
		validation	0.829717	[0.762, 0.885]	0.757282	0.735849	0.746411	0.485643	0.845026	0.506918	0.54797	0.742718	0.485437	0.735849	0.75

## Sheet: Simple
	Table 1 Performance in training and validation cohorts
	Groups	Dataset Split	AUC	AUC 95% CI	Sensitivity	Specificity	Accuracy	Precision	F1-Score	Kappa
	Grade 0 - Grade 1	Training	0.867832	[0.837, 0.897]	0.792453	0.792453	0.792453	0.792453	0.792453	0.584906
		validation	0.834373	[0.779, 0.885]	0.71134	0.763158	0.739336	0.71875	0.715026	0.474863
	Grade 0 - Grade 2	Training	0.948046	[0.929, 0.964]	0.860377	0.883019	0.871698	0.880309	0.870229	0.743396
		validation	0.895	[0.845, 0.934]	0.84	0.807018	0.82243	0.792453	0.815534	0.644643
	Grade 0 - Grade 3	Training	0.999	[0.999, 0.999]	0.996226	0.988679	0.992453	0.988764	0.992481	0.984906
		validation	0.975588	[0.959, 0.989]	0.924528	0.894737	0.909091	0.890909	0.907407	0.818182
	Grade 1 - Grade 2	Training	0.982446	[0.970, 0.992]	0.914163	0.95279	0.933476	0.950893	0.932166	0.866953
		validation	0.770722	[0.713, 0.835]	0.66	0.721649	0.690355	0.709677	0.683938	0.381237
	Grade 1 - Grade 3	Training	0.975823	[0.963, 0.986]	0.898785	0.935223	0.917004	0.932773	0.915464	0.834008
		validation	0.954095	[0.927, 0.978]	0.90566	0.835052	0.871921	0.857143	0.880734	0.742662
	Grade 2 - Grade 3	Training	0.912734	[0.886, 0.937]	0.834008	0.825911	0.82996	0.827309	0.830645	0.659919
		validation	0.829717	[0.762, 0.885]	0.735849	0.75	0.742718	0.757282	0.746411	0.485437

## Sheet: Training and Validation
		Training cohorts	Validation cohorts
Group 1	Grade 0	265	114
	Grade 1	226	97
Group 2	Grade 0	265	114
	Grade 2	233	100
Group 3	Grade 0	265	114
	Grade 3	247	106
Group 4	Grade 1	226	97
	Grade 2	233	100
Group 5	Grade 1	226	97
	Grade 3	247	106
Group 6	Grade 2	233	100
	Grade 3	247	106
