# Supplementary material for: Feasibility of ultrasound radiomics based models for classification of liver fibrosis due to Schistosoma japonicum infection
Source: PLoS Negl Trop Dis. 2024 Jun 13;18(6):e0012235. doi: 10.1371/journal.pntd.0012235 (PMC11207143; doi:10.1371/journal.pntd.0012235)
Supplement: S3 Data — (XLSX) [file pntd.0012235.s004.xlsx]

## Sheet: Grade0
imageName	original_shape_Elongation	original_shape_Flatness	original_shape_LeastAxisLength	original_shape_MajorAxisLength	original_shape_Maximum2DDiameterColumn	original_shape_Maximum2DDiameterRow	original_shape_Maximum2DDiameterSlice	original_shape_Maximum3DDiameter	original_shape_MeshVolume	original_shape_MinorAxisLength	original_shape_Sphericity	original_shape_SurfaceArea	original_shape_SurfaceVolumeRatio	original_shape_VoxelVolume	original_firstorder_10Percentile	original_firstorder_90Percentile	original_firstorder_Energy	original_firstorder_Entropy	original_firstorder_InterquartileRange	original_firstorder_Kurtosis	original_firstorder_Maximum	original_firstorder_MeanAbsoluteDeviation	original_firstorder_Mean	original_firstorder_Median	original_firstorder_Minimum	original_firstorder_Range	original_firstorder_RobustMeanAbsoluteDeviation	original_firstorder_RootMeanSquared	original_firstorder_Skewness	original_firstorder_TotalEnergy	original_firstorder_Uniformity	original_firstorder_Variance	original_glcm_Autocorrelation	original_glcm_ClusterProminence	original_glcm_ClusterShade	original_glcm_ClusterTendency	original_glcm_Contrast	original_glcm_Correlation	original_glcm_DifferenceAverage	original_glcm_DifferenceEntropy	original_glcm_DifferenceVariance	original_glcm_Id	original_glcm_Idm	original_glcm_Idmn	original_glcm_Idn	original_glcm_Imc1	original_glcm_Imc2	original_glcm_InverseVariance	original_glcm_JointAverage
1	0.709116	0	0	421.846	345.0	342.0	395.46554843627024	395.46554843627024	58168.5	299.138	0.06032051464669681	120358.74835780039	2.069139626392298	59904	-0.09917960292502997	1.2640235350541043	3625.758764063924	0.6633375100102213	0.7573350766550745	3.2132649583643906	3.214161357440921	0.43996326982918466	0.5018478743397451	0.39308819690076857	-1.1026485794930034	4.316809936933924	0.3168075978366996	0.7380619155840284	0.5968424168402628	32631.828876575317	0.7145439915403107	0.292884102256245	3.4311892005391185	0.8682400326090624	-0.5073293304221884	0.4437734133472979	0.11970062315249765	0.57523829686176	0.11970062315249765	0.527828309762576	0.10527691050441462	0.9401496884237512	0.9401496884237512	0.9760598753695005	0.9600997922825009	-0.28703775824318917	0.5592764781329471	0.11970062315249765	1.8303465040384557
2	0.765837	0	0	302.852	282.0	210.0	314.25626485402006	314.25626485402006	36710.25	231.935	0.06988567736209565	76434.16173952515	2.082093195756639	38007	0.16856566081784205	1.0986412643852859	2266.2287774450597	0.2902571328460257	0.4745283691670631	3.7933506569509525	2.6171320457198886	0.2903327671943145	0.628690571399723	0.6241128952182226	-0.9892835599497924	3.606415605669681	0.1968260494441961	0.7325568510402002	-0.10042412316679823	20396.058997005537	0.9033606488020538	0.14138770543902396	3.819886679377552	0.340640159517168	-0.1993646293758417	0.13839890123669008	0.05483308739015692	0.43237857064072566	0.05483308739015692	0.30654232336374826	0.05182347757687037	0.9725834563049215	0.9725834563049215	0.9890333825219687	0.9817223042032811	-0.20816103337512848	0.3370915534398729	0.05483308739015692	1.9491010743575434
3	0.777166	0	0	285.473	285.0	213.0	300.5095672353877	300.5095672353877	33304.5	221.86	0.07224057570578582	69295.47426612373	2.080664002345741	34479	-0.10655864334567355	1.2857575764689784	2526.4007391757386	0.5771264022397486	0.8236236793269771	2.631965613673156	2.7957343219017705	0.45106274247239925	0.6054700727244481	0.5797944227601409	-1.0478428482907907	3.843577170192561	0.3409289263520565	0.812072948899648	0.07288971009307231	22737.60665258165	0.7631011788115758	0.29286846536962174	3.532231227706402	0.6900807964151103	-0.4087027279270923	0.34247753214977467	0.12491892867116043	0.4654678481622991	0.12491892867116043	0.5433085473571361	0.1093099085834556	0.9375405356644199	0.9375405356644199	0.9750162142657679	0.9583603571096132	-0.1980794972192464	0.4499582111248913	0.12491892867116043	1.8648968973473272
4	0.762257	0	0	242.663	189.0	213.0	257.38881094561975	257.38881094561975	28647.75	184.971	0.07680851052895324	58947.916524340275	2.057680499318106	29367	0.030726712670390385	1.3098465217724222	2549.459532649088	0.4149643603429616	0.754325076976767	3.4034175550199475	3.030066899697059	0.4104857753069031	0.7248649642110082	0.785051789647157	-0.8313590895887718	3.8614259892858307	0.30436050354780986	0.8839252184442659	0.11510451166680608	22945.135793841793	0.8466691004904683	0.25589457546111716	3.725160555223147	0.4581731646314703	-0.272130803480062	0.20291975809131982	0.08363771386986264	0.4161152431375724	0.08363771386986264	0.41482179765010796	0.07663744015736025	0.9581811430650686	0.9581811430650686	0.9832724572260275	0.9721207620433792	-0.18038451820404616	0.3636784894974704	0.08363771386986264	1.9223264707193592
5	0.804393	0	0	304.31	315.0	231.0	315.5138665732459	315.5138665732459	38295.0	244.785	0.0690397182788898	79581.6910224935	2.078122235866131	39582	-0.23918171489381174	0.9463838633464462	1264.315163282532	0.8896303855361392	0.5381262065300696	3.906455379796798	2.292704096263349	0.35994679063735907	0.2646796808540469	0.16270492179780108	-0.8621060017658114	3.1548100980291602	0.2378602832137769	0.5361669756314147	0.9470974206926147	11378.836469542788	0.5745306529633027	0.217419692300738	2.966947324791881	0.79318163551899	-0.3903251388873155	0.6180108753205416	0.23116646199959115	0.45561648341558236	0.23116646199959115	0.7788692373922225	0.17744568374605646	0.8844167690002044	0.8844167690002044	0.9537667076000818	0.922944512666803	-0.16439709164268246	0.5008857715594712	0.23116646199959115	1.694176851930559
6	0.657908	0	0	370.256	285.0	276.0	364.20049423360206	364.20049423360206	45788.25	243.595	0.0649097206602458	95355.06091426824	2.0825225011715505	47403	0.06259816523969558	0.8976342663748282	1700.16921146517	0.34379271397418143	0.4216932310732421	2.913069488528219	1.884495113170895	0.25248797109550686	0.47318984234777134	0.46113812259964543	-0.8103941223106707	2.6948892354815657	0.18384532286360383	0.5681518359796187	0.15044075655821573	15301.522903186531	0.8798900800896454	0.09888788182590294	3.7728225394081996	0.3761841041177383	-0.2247763168130471	0.1652201964877602	0.07290718345807454	0.38757371746010566	0.07290718345807454	0.3759252320041554	0.06752398017389194	0.9635464082709627	0.9635464082709627	0.9854185633083851	0.9756976055139752	-0.16913999531829776	0.3260897312318723	0.07290718345807454	1.9364253770457458
7	0.822309	0	0	340.491	321.0	273.0	336.989614083283	336.989614083283	60936.75	279.989	0.06009673084030159	124609.97300983765	2.044906776449969	62118	-0.3562971036013026	1.203955430659014	3938.82716273175	0.7702383917352782	0.8090198325794232	2.7482848909609845	3.110930750310512	0.47934499480353926	0.46199892262636455	0.4912474829104744	-1.030480297417489	4.141411047728001	0.33890082235408403	0.7554330560052561	-0.07105982494562166	35449.44446458575	0.6506052235540645	0.35723609759751873	3.2785506798449484	1.0592575514705438	-0.6084258391767693	0.6000914782687637	0.09619548287433138	0.7237277719693973	0.09619548287433138	0.4561604059305976	0.08686460597539977	0.9519022585628343	0.9519022585628343	0.9807609034251338	0.9679348390418895	-0.4433022030528013	0.7021074018325538	0.09619548287433138	1.7755494737607047
8	0.820796	0	0	356.058	324.0	300.0	347.0288172472136	347.0288172472136	64112.25	292.251	0.0590293955828999	131233.0232250779	2.0469258718119843	65385	-0.2971037208333358	1.1470446140322132	3380.0479452602954	0.8589528847864003	0.884018907771305	2.7445934090294064	3.0279359071626506	0.46615977444068085	0.39333846342682627	0.32359040589970806	-1.034789285999093	4.062725193161744	0.3555012007457822	0.682093044662872	0.35342947834627336	30420.43150734266	0.5945361733490147	0.31053577476648997	3.0725233151265168	0.9324386629650234	-0.4982420169532026	0.6525767327060101	0.15858924361947946	0.6089961099817536	0.15858924361947946	0.6299665774162951	0.13326561733094272	0.9207053781902603	0.9207053781902603	0.9682821512761042	0.9471369187935068	-0.30070755635313917	0.6338597480935656	0.15858924361947946	1.7172726456454188
9	0.764851	0	0	321.496	246.0	273.0	316.80909077865806	316.80909077865806	44235.75	245.897	0.06625346594394158	91297.26870858212	2.063879751300297	45450	-0.09281859622131203	1.1470657584960304	2801.0524755334673	0.5811187580677704	0.7402294655028911	2.660639779656478	2.8125820558775354	0.39546639332612615	0.5706179254393414	0.6103993960064347	-1.036611164737498	3.8491932206150334	0.29753364400150345	0.7447575823993206	-0.18987446598923596	25209.472279801204	0.7609137143417313	0.22905903970858293	3.5483949255240708	0.8446393730758162	-0.4895107849906389	0.3803796163384962	0.08882756254608992	0.6215121215280879	0.08882756254608992	0.4323285957150935	0.08091346796383518	0.955586218726955	0.955586218726955	0.982234487490782	0.9703908124846368	-0.3435014071777296	0.5700944172327047	0.08882756254608992	1.8642695689323718
10	0.865602	0	0	295.791	285.0	243.0	317.8443015062564	317.8443015062564	46349.25	256.037	0.06558934987874519	95136.23032590887	2.0525948170878463	47403	-0.147693914533305	1.1624243211186858	2630.606838219845	0.6597030943328612	0.6966085818709582	3.0981872392686265	2.7158502291060467	0.4119736923163741	0.48633949171832486	0.45121727890760516	-0.8589009567443855	3.574751185850432	0.2929806847455492	0.7067182608724552	0.32901917346774945	23675.461543978607	0.7166461875654011	0.262924599045749	3.4296196499783638	0.930184705258126	-0.5414261017488439	0.46601327656841723	0.10519999416071538	0.6317198205914928	0.10519999416071538	0.4849093323638795	0.09408718983937414	0.9474000029196423	0.9474000029196423	0.978960001167857	0.9649333352797616	-0.34415906651500594	0.6049860879348874	0.10519999416071538	1.827406549019574
11	0.695394	0	0	389.14	342.0	264.0	371.6732435890429	371.6732435890429	49662.0	270.606	0.06318491476355795	103407.85372382592	2.08223296934932	51444	-0.3022423520927105	1.1353201784263192	2875.7110635918666	0.7924589712257613	0.8140414329445109	2.814073840632967	2.486282556504443	0.4636634855205625	0.42735241785595257	0.4463293656064757	-1.3760842423599373	3.8623667988643806	0.34091461823531155	0.7092943723001076	-0.11477040814188476	25881.399572326798	0.6368131810281967	0.320468417529275	3.2332404300156887	1.0296473483019881	-0.586406799172505	0.6130939387754076	0.11054668065591028	0.6944436760751296	0.11054668065591028	0.5011549883838916	0.09827100497618212	0.9447266596720449	0.9447266596720449	0.977890663868818	0.9631511064480298	-0.4034518517496151	0.6861399138365554	0.11054668065591028	1.7628379234478815
12	0.818302	0	0	323.815	324.0	255.0	328.97568299191965	328.97568299191965	53132.25	264.978	0.0623963920685895	109537.65800052905	2.0616039787610925	54540	-0.21451545940564096	1.1875016380967383	3348.5469941207266	0.7874400623112927	0.8785973811014908	2.513136136739364	2.9820835228997833	0.47954431292589006	0.4840807562089395	0.4584527473955008	-1.2613548922074174	4.2434384151072	0.37155117582753144	0.7433475032452709	0.15018957789602408	30136.92294708654	0.639943197290026	0.3182313320491592	3.2166095410158295	0.9412836346839758	-0.5339833444373258	0.5797666268762747	0.14386988184068836	0.6024548343509158	0.14386988184068836	0.5933621590903753	0.1230160438318777	0.9280650590796559	0.9280650590796559	0.9712260236318624	0.9520433727197706	-0.3005930959970265	0.6135745725998767	0.14386988184068836	1.7628481606453912
13	0.595315	0	0	389.037	306.0	279.0	393.7321424522006	393.7321424522006	59556.0	231.599	0.06056997048988977	121761.62718546302	2.0444896766986203	60696	-0.38816786744244614	0.8123455814404225	1938.3187006543312	0.8543737201621457	0.6355659435262246	2.793970794308893	2.260023563916824	0.37954621812435835	0.2577882745366192	0.2865913092678959	-0.9884245918838807	3.2484481558007046	0.2708610260580223	0.5361098814241411	-0.0828723731370601	17444.86830588898	0.5974954319924464	0.22095901047203934	3.095501259426639	1.0215922127544514	-0.5533374126413964	0.693042248516924	0.11689019539021567	0.7113738301570127	0.11689019539021567	0.5188724385888547	0.10302313281238894	0.941554902304892	0.941554902304892	0.9766219609219569	0.9610366015365948	-0.4192829831418345	0.7147496539506766	0.11689019539021567	1.7179821190405824
14	0.853541	0	0	216.284	192.0	189.0	225.63909235768523	225.63909235768523	27527.25	184.607	0.07799151655294412	56529.95554075416	2.0535998162095437	28170	0.11059313871609769	1.0598876926098075	1515.7532503407378	0.2911281795913159	0.5049439116455902	3.6159103333238187	2.599360690434883	0.29835774513558216	0.5842438209317763	0.5549437809642173	-0.5559328246560813	3.155293515090964	0.2114009453401711	0.6958923869150818	0.32820563399758307	13641.779253066641	0.9029897212383509	0.14292537186940837	3.8314152262908046	0.2806743820197596	-0.16861944899720063	0.12140339802586998	0.05678095812891272	0.3623421967791924	0.05678095812891272	0.31452095592139573	0.053556083366279615	0.9716095209355436	0.9716095209355436	0.9886438083742175	0.9810730139570292	-0.15750323353438359	0.28657965213091846	0.05678095812891272	1.9532685684517537
15	0.633842	0	0	375.007	333.0	246.0	378.5828839237189	378.5828839237189	56053.5	237.695	0.06183006973502973	114556.44953511734	2.0436984226697232	57114	-0.6372348448642203	0.5476213929296131	1683.8780141827156	0.9418217754727287	0.5602157152689518	5.495958282281281	2.9485458869394066	0.37850445272345234	-0.0943715408650067	-0.17705765017900976	-1.317496784833662	4.266042671773069	0.24327792304941123	0.5151162842998509	1.1148359936270715	15154.90212764444	0.539781021499059	0.25643879862564933	1.9511905747859557	0.7694957749507432	0.3071039293575286	0.6693988912290739	0.25094233476356964	0.45471426814784704	0.25094233476356964	0.8082855341461207	0.18684427981943863	0.8745288326182151	0.8745288326182151	0.949811533047286	0.9163525550788101	-0.16354603574576343	0.5061114390947083	0.25094233476356964	1.3588872473892468
16	0.686976	0	0	350.509	330.0	228.0	340.6948781534586	340.6948781534586	55522.5	240.791	0.06193323048826288	113642.22615056092	2.0467779035627163	56637	-0.25160411925673837	1.0552578155087506	3127.0489208855925	0.6945495345982049	0.7033887225029547	2.983964023229941	2.698442494565653	0.408958666912884	0.49084733969190375	0.5711205045567175	-1.384643260451498	4.083085755017151	0.2929579460799333	0.7049177915071696	-0.2648832484485351	28143.440287970334	0.6962944836237319	0.2559779819007261	3.405207444050263	1.03967669215692	-0.6025327298166192	0.5188183716266282	0.08289033876558854	0.7244704567475782	0.08289033876558854	0.41218275010762434	0.07600899112761235	0.9585548306172058	0.9585548306172058	0.9834219322468823	0.9723698870781372	-0.45183818539844417	0.6809154036726149	0.08289033876558854	1.8155508711443527
17	0.788115	0	0	308.338	276.0	219.0	327.6049450176233	327.6049450176233	35686.5	243.006	0.07057548424278276	74273.32991355397	2.0812724675592724	36945	0.15721832132786032	1.1702429386007918	2533.0891039306935	0.26075162197665175	0.5085843188242681	3.3387106912601174	2.2250844887548302	0.30666037737948443	0.6805961183597702	0.6804950760292743	-0.9206037054545337	3.145688194209364	0.2102950643523603	0.7855406299786832	-0.0810019900294216	22797.801935376243	0.915703169391773	0.15386300502092037	3.8494693249294647	0.28003450010267994	-0.16477082082968914	0.11389747944448286	0.04780841459325708	0.4079661739275706	0.04780841459325708	0.2766885192958624	0.04550260707822677	0.9760957927033715	0.9760957927033715	0.9904383170813487	0.9840638618022477	-0.19737369454672096	0.30550183001334996	0.04780841459325708	1.9577911774086976
18	0.885388	0	0	344.386	327.0	282.0	364.9657518178932	364.9657518178932	69512.25	304.915	0.057715499924719194	141655.21255863883	2.0378453086849992	70641	0.06645437016239723	0.848313374766149	2757.7165324784514	0.42340368749146257	0.3826118533167298	5.758602793231218	2.328854894122189	0.2592493467006704	0.47068155614769375	0.4989721173900046	-1.1978282755798395	3.5266831697020287	0.16050542750224833	0.5927446554686335	-0.5427950257698901	24819.448792306062	0.8425840030226532	0.12980509928901451	3.7202163562193467	0.6726232750138412	-0.37948393571994077	0.25508802208996345	0.05371443754185283	0.6520173329437766	0.05371443754185283	0.3018117851981049	0.05081794657393848	0.9731427812290736	0.9731427812290736	0.9892571124916295	0.9820951874860491	-0.3986769239930267	0.5315979975601931	0.05371443754185283	1.9156911916634243
19	0.76043	0	0	290.361	252.0	225.0	282.14358046923553	282.14358046923553	39179.25	220.799	0.0690830018667374	80751.45119788636	2.061077003717181	40203	0.05933946299657324	1.2347089349220948	2929.650187861803	0.3923538030584776	0.6358556159597082	3.364191594751351	2.6412986308329653	0.3711097703063692	0.6601579079734113	0.6759267269575028	-1.000419896936274	3.6417185277692394	0.26006138162233644	0.8098412743273613	-0.09645936728795099	26366.851690756226	0.8574638010284508	0.22003442614433355	3.749941474560484	0.5340330319250092	-0.30567237950378207	0.20971785120853054	0.06138152782463695	0.5470011333676992	0.06138152782463695	0.33279913281547885	0.05760546229093285	0.9693092360876815	0.9693092360876815	0.9877236944350727	0.9795394907251209	-0.2951146598793685	0.4465178227121209	0.06138152782463695	1.9268774128242674
20	0.855663	0	0	307.79	291.0	246.0	329.31747600150226	329.31747600150226	49435.5	263.364	0.06395950325025088	101844.67573793103	2.060152638042116	50688	-0.4391496941194853	0.8370832027826485	1658.5589541050508	0.8956338660287899	0.675652710124659	2.891307478373111	2.357301800563131	0.39579227928092187	0.23204725113623192	0.2740392776787659	-1.2274111892649209	3.584712989828052	0.2872546292290713	0.5426679008913804	-0.3168386402173361	14927.030586945457	0.5705790874386621	0.2406425238979755	3.0005816746653737	0.9483497901101249	-0.4824698544564636	0.7038138580309092	0.14915623939439163	0.6502141989125902	0.14915623939439163	0.605941498337243	0.1266069169049961	0.9254218803028041	0.9254218803028041	0.9701687521211217	0.9502812535352028	-0.3430451011840785	0.6740976251193778	0.14915623939439163	1.69171993145419
21	0.642121	0	0	355.698	261.0	297.0	347.80598039711737	347.80598039711737	42420.0	228.401	0.06648802379488498	88468.32591742741	2.0855333785343566	43974	-0.4504969563509571	0.5295085661666435	762.7635541469595	0.9984561344988265	0.49924809637689105	3.629882053368952	2.0457435255334975	0.30863430910397294	0.01634062057511456	-0.0067208706826096315	-1.2271051062705651	3.2728486318040626	0.21415452761678547	0.39511019467062153	0.3657962075939145	6864.871987322635	0.501069744241569	0.15584505005187654	2.296081754235216	0.756053142947128	0.06801383056608172	0.7516150757087615	0.24545270477742487	0.5076460774795648	0.24545270477742487	0.802619372599445	0.18485975339335511	0.8772736476112876	0.8772736476112876	0.950909459044515	0.9181824317408583	-0.19637121243451044	0.5671660495512305	0.24545270477742487	1.4729360355413097
22	0.706074	0	0	356.431	309.0	261.0	341.5391632009424	341.5391632009424	45987.75	251.667	0.06483943038811499	95735.50696003065	2.081761055064243	47601	-0.6186211247024661	0.5611680635541706	1117.7928986175716	0.9816838431800985	0.6451972123278482	2.9361717073354687	2.4783254944712048	0.3711272196962024	-0.05526167969078945	-0.10246335484018769	-1.1163446884982346	3.5946701829694394	0.2708122046214384	0.4597205203374715	0.36663213834936903	10060.136087558145	0.5126419731002043	0.20828910357710811	2.1509413917003974	0.8509543075681432	0.2463648543082789	0.794500037000667	0.1750649672688093	0.6388458413438788	0.1750649672688093	0.6687233700332342	0.14433100221896653	0.9124675163655954	0.9124675163655954	0.9649870065462381	0.9416450109103969	-0.32103593400697533	0.6823060079862497	0.1750649672688093	1.4128246251116008
23	0.729962	0	0	356.108	339.0	270.0	339.3316961322653	339.3316961322653	53367.75	259.945	0.06227498979376277	110075.26041762574	2.0625801240941533	54801	-0.5648422746898485	1.0801928397328067	3090.802188009997	0.9124969860858196	1.0655341082055836	2.080812845346141	2.164420528784102	0.5425174127105895	0.3286031307127369	0.4259175101328871	-1.2004240234440562	3.364844552228158	0.42673476895511275	0.7124634974367683	-0.2569404691113268	27817.219692089973	0.5594159346709149	0.3996242176656199	2.976100282078787	1.0816460137723554	-0.5345686006301537	0.8209764696271927	0.06422027429398781	0.8549231610341199	0.06422027429398781	0.34297899732845805	0.06001737843199606	0.9678898628530062	0.9678898628530062	0.9871559451412024	0.978593241902004	-0.6320281217025118	0.8275179637663391	0.06422027429398781	1.6694034730752605
24	0.748692	0	0	372.563	342.0	264.0	358.9233901545008	358.9233901545008	61269.75	278.935	0.05985607905353341	125566.34865011997	2.049402007517902	62577	-0.7330589345183675	0.7867798877037196	2450.231786550873	0.9896215199502039	0.9498992638888046	2.4135044052046695	2.5484112498247753	0.49400192372275903	0.07096199319280987	0.09594405942095281	-1.2646571043819566	3.813068354206732	0.37510826951722825	0.5936322274123375	-0.026436996024189408	22052.08607895786	0.5071765472468481	0.34736361694463674	2.6108395121835626	0.8994145522071797	-0.18323652782469602	0.8706195597235117	0.11665408290356552	0.7636878761224952	0.11665408290356552	0.5195318341147016	0.10302697128954652	0.9416729585482172	0.9416729585482172	0.9766691834192869	0.9611153056988115	-0.47687910435963177	0.781762233875454	0.11665408290356552	1.5563888512117816
25	0.562836	0	0	370.578	258.0	273.0	355.8005059018326	355.8005059018326	42494.25	208.574	0.06635790866042816	88745.20151290426	2.088404937442225	44037	-0.33955293493387034	0.6034712471113681	760.106861278212	0.9918060526027332	0.517738766613072	3.588935195399581	2.0457435255334975	0.30123296881328937	0.09886081857593716	0.06724181026211495	-1.079179744381116	3.124923269914613	0.21003882649889138	0.3941392796608245	0.5126663493124504	6840.961751503908	0.5056688507032302	0.1455723103220493	2.537856622618194	0.7428493176622044	-0.1336678268593318	0.7252819339233848	0.26203286083888166	0.46918010074723504	0.26203286083888166	0.8285351762925259	0.19303900857283043	0.8689835695805592	0.8689835695805592	0.9475934278322236	0.9126557130537061	-0.16711489490184034	0.5286371389691742	0.26203286083888166	1.5562910176792113
26	0.724104	0	0	326.814	294.0	213.0	308.3585575267857	308.3585575267857	45816.75	236.647	0.0657201230833269	94218.30261022778	2.0564161056868455	46935	-0.25236475418839105	0.9972421331643113	2009.810447399323	0.7864546465839437	0.7073387016534981	3.4279960771401363	2.9678877559709558	0.39297890431334004	0.38555031543167917	0.38461236082694333	-1.2389161012314276	4.206803857202384	0.2861984614171428	0.6207981204132266	0.12513994933640607	18088.294026593907	0.6405567316787533	0.23674126057912773	3.206078248295698	0.8608698760161047	-0.48700674794909854	0.5474099302375702	0.17329378816168484	0.5190951256715378	0.17329378816168484	0.6650466312108609	0.1432356774926472	0.9133531059191576	0.9133531059191576	0.9653412423676632	0.9422354039461052	-0.22161758865282025	0.5426500976206348	0.17329378816168484	1.7642417141255136
27	0.757693	0	0	358.727	342.0	267.0	360.99861495579177	360.99861495579177	54322.5	271.805	0.06166572514934465	112484.69817243094	2.07068338483006	55989	0.0760403522478039	0.9539592307392152	2413.8139021348975	0.3674394977350059	0.43221685628761874	3.878686767791682	2.527228587626147	0.2741792737131814	0.5103198160169728	0.5217423744515964	-0.7749081944112599	3.302136782037407	0.18423979620036032	0.622904963453818	0.04652058296928417	21724.325119214078	0.8691008291008455	0.1275842788758052	3.756195943332257	0.4419964119574984	-0.25949326274009077	0.1864532837791901	0.07163485044753073	0.4448474581104481	0.07163485044753073	0.3719181392716225	0.06649611635920427	0.9641825747762347	0.9641825747762347	0.9856730299104939	0.9761217165174898	-0.2070761979276167	0.3734465516574629	0.07163485044753073	1.9306711228520075
28	0.706031	0	0	372.609	339.0	243.0	362.10633797270106	362.10633797270106	68548.5	263.073	0.05808262060659181	139455.79275730503	2.034410567077398	69570	-0.11674279779877685	1.1824763770587112	3982.1553536089805	0.624376467195786	0.6846491348718703	3.293271058396815	3.229730834409905	0.4065569807748161	0.5071828527952693	0.4541262335779983	-1.0419443314094126	4.2716751658193175	0.2896002765148072	0.7177436394025679	0.45492942127862934	35839.39818248082	0.7368286727506113	0.25792148573329565	3.4529757519530224	0.7051495946191142	-0.41865543842140185	0.38043058552042613	0.1499376473634214	0.43456685307523724	0.1499376473634214	0.6087446707246433	0.1272938863626475	0.9250311763182893	0.9250311763182893	0.9700124705273158	0.9500207842121928	-0.17062819564133033	0.4362946664077757	0.1499376473634214	1.8426481918782445
29	0.762308	0	0	292.737	249.0	228.0	308.65028754238995	308.65028754238995	33846.75	223.156	0.07275462332549226	69550.70079700075	2.054870875253924	34659	-0.3781654236417169	0.824500990969554	1023.601543944193	0.9160288772855115	0.6872379512064404	2.6997664136201043	2.428056210451248	0.38227103594589573	0.22511118051892712	0.23271275520845247	-0.9466639288341556	3.3747201392854036	0.28384952149112425	0.5155593967198562	0.18942264769235853	9212.413895497737	0.557066016839556	0.21512644795151706	2.939437722131041	0.9133482864041839	-0.43942382783367784	0.7139146476088267	0.16499395591329472	0.6245656960899184	0.16499395591329472	0.6455832503550946	0.13766955889432758	0.9175030220433527	0.9175030220433527	0.967001208817341	0.9450020146955683	-0.3117051495526528	0.6575060629503233	0.16499395591329472	1.6739782333625626
30	0.844433	0	0	352.001	342.0	279.0	343.3132680220792	343.3132680220792	60076.5	297.241	0.060205311495548204	123211.82741591342	2.050915539618876	61398	-0.3608302088259051	0.5565708833892845	1018.0618614387545	0.9999860502950364	0.4730120031461519	4.582360397466349	2.5381572425740946	0.2962070527602356	0.054196128310708074	0.006130228060170933	-1.168143169975272	3.706300412549367	0.20182036609859832	0.3863057981219967	0.7645259861760909	9162.55675294879	0.5000096691675001	0.14629494933880216	2.367039720033861	0.7318076424007631	-0.0009158319816419819	0.7318062354559435	0.26819276506249096	0.4636139393761025	0.26819276506249096	0.8379302347899337	0.19601610898696825	0.8659036174687545	0.8659036174687545	0.9463614469875017	0.9106024116458363	-0.16206942482420603	0.524473024993475	0.26819276506249096	1.5003787008550356
31	0.777085	0	0	293.201	249.0	225.0	295.48096385384963	295.48096385384963	39132.75	227.842	0.0686689432382467	81174.07332083356	2.0743258094775747	40365	-0.2892912893694883	1.0451356589367982	2102.595831328862	0.6720615780904344	0.6223631732186146	3.0872580314365363	2.234050082098294	0.3963317031820577	0.4618408767742546	0.5231536426889275	-1.1030211002371306	3.3370711823354244	0.2705758142752683	0.6846942422895751	-0.5247076780282887	18923.362481959757	0.7094783677537786	0.25550920996488335	3.4602711922959273	1.1032806282545011	-0.6362482892031174	0.5107711344288037	0.05537907398715969	0.8043381489404141	0.05537907398715969	0.30881577674324623	0.05231180709633997	0.9723104630064201	0.9723104630064201	0.988924185202568	0.9815403086709468	-0.5687946832173769	0.7263285127271291	0.05537907398715969	1.8293202430965025
32	0.733925	0	0	373.667	306.0	321.0	369.7188120720935	369.7188120720935	68517.75	274.243	0.057868318881858866	139930.37153216178	2.0422499502999116	69759	-0.24801157245265915	1.1444882952365267	3947.7411365405214	0.766658090405095	0.7644466190723643	2.8392887134165044	3.131647164498846	0.4419269996007706	0.46516528243957256	0.4762010140369491	-0.9118731100681333	4.04352027456698	0.32388059482940995	0.7136667530171803	0.1602779765682866	35529.67022886469	0.6528115507704726	0.2929414943749978	3.277829660490462	1.0286789005654267	-0.5909695839568817	0.5865506487800436	0.10648034017252285	0.6927331758343351	0.10648034017252285	0.4880040645993642	0.09498904949615908	0.9467598299137386	0.9467598299137386	0.9787039319654954	0.9645065532758257	-0.4049535794992897	0.6783191434401884	0.10648034017252285	1.7770232768589078
33	0.946788	0	0	345.081	330.0	294.0	339.4775397577872	339.4775397577872	55437.0	326.719	0.06131191614699011	114675.9593917873	2.068581622234019	57069	-0.18570407586884385	0.7424605727520773	1366.1484877664548	0.7927142403749714	0.4760725919017089	4.107361908134687	2.408911206171851	0.29333918834855827	0.2675480083420232	0.25105616327467306	-1.345418482235518	3.7543296884073687	0.20059241336544023	0.464162527439765	0.06850987241350079	12295.336389898093	0.6366537529918277	0.14386491511148725	3.1749667461681765	0.7130454733808339	-0.3988091244835598	0.49347008788390817	0.22938718354138654	0.3653405027818658	0.22938718354138654	0.7759835226343657	0.17653808614404531	0.8853064082293067	0.8853064082293067	0.9541225632917227	0.9235376054862044	-0.11169349565252756	0.39918635434813243	0.22938718354138654	1.7632201126462899
34	0.666162	0	0	365.128	336.0	252.0	357.1134273588715	357.1134273588715	51961.5	243.234	0.06304191873258745	106817.51936659802	2.0557050771551633	53208	0.08065435894362401	1.1786395371417404	3721.8995746912096	0.3571261313017755	0.5581937833996131	3.5803499886304277	2.835214636263173	0.34496113370137105	0.6614554169706425	0.6924707580517547	-1.1041929744519035	3.9394076107150764	0.24063698909803768	0.7934418666286027	-0.07356205341427527	33497.09617222089	0.8738374829021407	0.19202672707927504	3.776314464282904	0.4852162161808128	-0.27716846323873084	0.18749749822918937	0.05624709946843204	0.5383360009316811	0.05624709946843204	0.31199835102540363	0.05305731084182095	0.971876450265784	0.971876450265784	0.9887505801063136	0.9812509668438559	-0.2925618740126281	0.4278441770975277	0.05624709946843204	1.93481267133904
35	0.771612	0	0	278.458	219.0	249.0	302.062907355405	302.062907355405	36661.5	214.862	0.0710911790201072	75071.52317652694	2.047693716201654	37422	-0.00762277169113048	1.3879635860196426	3436.9675835152757	0.4812256638417364	0.7753713616810739	4.367186948171241	3.6455297529047166	0.44071420303715986	0.7129467611247362	0.690170407164256	-0.6643692929667884	4.309899045871505	0.309859406817163	0.9091707927705082	0.5613644261172277	30932.70825163748	0.8137965930173723	0.31829844622870246	3.6597669686218657	0.6451823623695963	-0.37446494263485813	0.2753782236475185	0.08317304819689773	0.5359359886590771	0.08317304819689773	0.41297374950212473	0.07622520356689519	0.9584134759015511	0.9584134759015511	0.9833653903606204	0.972275650601034	-0.272104430769436	0.47312418000588496	0.08317304819689773	1.900451164240105
36	0.720418	0	0	363.979	342.0	255.0	347.75422355450985	347.75422355450985	52234.5	262.217	0.06218886265569455	108661.69405682181	2.080266759647777	54054	-0.17163541336286323	1.1361473694640605	2779.4372828690384	0.7161633805394905	0.7628732899823725	2.826928224852772	2.6074030001443504	0.4152686328971576	0.45616479941918775	0.42776502876614375	-0.8436904545378104	3.451093454682161	0.3102037289108085	0.680276980629556	0.33112985548858215	25014.935545821347	0.6834529661702489	0.25469044614531744	3.356193980700712	0.911823187838376	-0.5302463677513017	0.4961857821510939	0.12762126057343356	0.5905873906206675	0.12762126057343356	0.5500488939322674	0.11120964261942767	0.9361893697132833	0.9361893697132833	0.9744757478853132	0.9574595798088554	-0.29714395193521675	0.5845739056756455	0.12762126057343356	1.8066682036624762
37	0.78484	0	0	334.721	336.0	255.0	336.2142174269256	336.2142174269256	40380.0	262.702	0.0681680768369745	83498.8753010258	2.0678275210754284	41580	-0.04793109587322355	0.9532326020039202	1986.030066865666	0.5158980003183385	0.5312007720319815	3.60933169337253	2.508707267272377	0.3166154166206565	0.5160824190694995	0.5694531844843488	-1.0490947937503678	3.5578020610227448	0.21775520053814668	0.6556497829250851	-0.36162884017253066	17874.270601790995	0.7958836041303574	0.16353557457708479	3.6333990969395273	0.8439572961898756	-0.4800196123467995	0.33925702278603354	0.05946188370648262	0.7017745308570997	0.05946188370648262	0.3251509543331018	0.055914343223743154	0.9702690581467586	0.9702690581467586	0.9881076232587034	0.9801793720978391	-0.4449262656945815	0.6022543081193534	0.05946188370648262	1.8877100129309228
38	0.723571	0	0	392.431	345.0	288.0	412.3117752381079	412.3117752381079	56283.0	283.952	0.06083549026534694	116746.87673232472	2.0742831180343035	58113	-0.025780685510708945	1.0197970386576387	2638.1924876498656	0.5285411955804182	0.5503040653517617	3.033246665126275	2.340526795501867	0.32661777092535177	0.4941933901709464	0.48783644215093525	-0.7228325016229407	3.0633592971248076	0.23892803794796486	0.6392015897932982	0.22487182698471306	23743.73238884879	0.7892333047329052	0.16435156550562666	3.5892544404051048	0.6166305468830655	-0.3668524824687959	0.2980927075794868	0.1166164815247113	0.43739424590113296	0.1166164815247113	0.5181070618139975	0.10281858938280099	0.9416917592376443	0.9416917592376443	0.9766767036950577	0.9611278394917628	-0.1851528089412791	0.4141452401121092	0.1166164815247113	1.8825208937224869
39	0.55874	0	0	314.724	258.0	204.0	299.8799759903952	299.8799759903952	32712.0	175.849	0.07325650187596151	67521.59297813647	2.0641230428630615	33615	-0.325741874254415	1.328366760509616	2467.1339070593554	0.7975247361677618	0.9604501750242763	2.5300574365629322	2.7690420230460298	0.5261608375003962	0.508374411497661	0.4785462167566547	-1.0371864483464714	3.806228471392501	0.39457283270882965	0.812738920828544	0.16556250204613984	22204.2051635342	0.6336451921026363	0.4021000111639532	3.231622491130195	1.1045494098035304	-0.628783113406105	0.6514413477539367	0.08292783326894233	0.7741963517107525	0.08292783326894233	0.41168854537166805	0.07597743074779992	0.9585360833655288	0.9585360833655288	0.9834144333462115	0.9723573889103525	-0.5103364579278076	0.746059352423845	0.08292783326894233	1.7576954692548885
40	0.745447	0	0	319.403	291.0	255.0	305.60268323429364	305.60268323429364	42749.25	238.098	0.06653892302214558	88857.48640436992	2.078574159882803	44172	0.2078314974704839	1.155512565208208	3093.9064644490463	0.1869392712472805	0.5364232458892778	2.9895716490814177	2.4965706799314034	0.30121895569868035	0.700589002206097	0.7084931936338099	-0.48951872218557757	2.986089402116981	0.21679922017594583	0.7939649175058316	0.07055728352238792	27845.158180041417	0.9445776202251834	0.13955534021790744	3.9000365868307947	0.1439544750753199	-0.09040767351907275	0.06684389129354593	0.03811782317554249	0.27315692061833396	0.03811782317554249	0.23337557673462078	0.036653920464973455	0.9809410884122288	0.9809410884122288	0.9923764353648916	0.9872940589414858	-0.11436463366002184	0.19691047083222143	0.03811782317554249	1.9730318328061887
41	0.897841	0	0	332.389	324.0	270.0	328.6609194899813	328.6609194899813	48990.0	298.433	0.06392991217139504	101278.7446598632	2.067335061438318	50418	-0.07389721898905825	1.206290287543984	3584.4497678112994	0.566059420611457	0.7572940179491234	2.5341305528753497	2.6487550836375524	0.40879555976832593	0.6291469133366866	0.6833967989600653	-0.7770988070846728	3.4258538907222253	0.30677436165812266	0.7999073678755533	-0.21318690561650053	32260.047910301695	0.7691333015788082	0.2440259586205156	3.5543066819242584	0.8077705747371692	-0.46950756500906377	0.36678093247538673	0.09410849884177012	0.5916109098671039	0.09410849884177012	0.44984592338453705	0.08522967237737564	0.9529457505791149	0.9529457505791149	0.981178300231646	0.9686305003860766	-0.3132743923873346	0.5457235003719632	0.09410849884177012	1.8671203104483813
42	0.778975	0	0	339.044	273.0	294.0	331.71373200396755	331.71373200396755	50721.75	264.107	0.0634146948455919	104493.76327694498	2.060137185269534	52056	-0.33861226100094033	1.0980323399146825	3131.1001228086943	0.7107950166437602	0.736280357969257	2.7129832105161396	2.3012221931815167	0.43869463173029627	0.4986695650563827	0.6131647871056595	-1.074892618970197	3.3761148121517137	0.31325443708839057	0.7357568861426607	-0.5615310756778492	28179.901105278248	0.6866579647388991	0.2926668603928223	3.389772385153935	1.131538549279837	-0.6543218633589145	0.5636068330215068	0.06027952248655914	0.8067912048161481	0.06027952248655914	0.3283275383581734	0.05662857346248709	0.9698602387567204	0.9698602387567204	0.9879440955026881	0.9799068258378136	-0.5679848884359007	0.7433335475718226	0.06027952248655914	1.8066373821324047
43	0.752322	0	0	367.363	333.0	282.0	362.49137920783716	362.49137920783716	62198.25	276.375	0.05964789117289417	127274.42420023814	2.046270179631069	63441	-0.08630750065077551	0.8594477949426652	2233.696682540597	0.5576832436651415	0.47287764779672015	3.5562984235013473	2.435706620931733	0.29638811203034077	0.41577594406253454	0.43911210801224715	-1.3998565223083321	3.8355631432400648	0.20209980354473553	0.5629221585451758	-0.32638664436404946	20103.270142865375	0.7736677418941295	0.14401172092006823	3.5689179631474635	0.7891883617932999	-0.458498487678175	0.35465961328399465	0.09258141239744183	0.585922705738702	0.09258141239744183	0.444953954393548	0.08400148098283274	0.953709293801279	0.953709293801279	0.9814837175205116	0.9691395292008527	-0.3088601411080632	0.5375995122305111	0.09258141239744183	1.871736223115395
44	0.783009	0	0	344.677	339.0	279.0	349.25205797532533	349.25205797532533	56859.0	269.886	0.06111184646717748	117010.50762364271	2.0579065341219986	58284	-0.1397164727615261	0.5995449584776491	930.0760200344955	0.7813662720083514	0.38216601814929513	4.583421956857465	1.9977133175604371	0.240940591319817	0.21671913009478938	0.18170154082072398	-1.0718287121500514	3.0695420297104885	0.1645118422981471	0.37897084802073033	0.6737074703211163	8370.68418031046	0.6437195197090144	0.09665172230050925	3.1748450345750507	0.6012195015822084	-0.3362896386677331	0.44499600325426597	0.26522974582056813	0.25307762988057514	0.26522974582056813	0.8333081924125202	0.19455703993999698	0.8673851270897159	0.8673851270897159	0.9469540508358865	0.9115900847264773	-0.05623801049930864	0.2837883030713479	0.26522974582056813	1.7691533024951114
45	0.751969	0	0	311.627	306.0	228.0	324.7214190656354	324.7214190656354	50914.5	234.334	0.06390551596910854	103953.73572767746	2.041731446398913	51831	0.1779163253233473	1.0745280845867349	2938.9790651234666	0.16035062379876647	0.47575317838465464	3.7338680163208444	2.8860498022821504	0.2786280713189407	0.6213804105836007	0.5987749062020802	-0.6780734317856582	3.5641232340678086	0.19855067609797347	0.7143724656248315	0.4056558014023762	26450.8115861112	0.954215874947661	0.12421440498585683	3.9185022265622735	0.08161706736538869	-0.05752094940580556	0.04776654891061537	0.03545342287777764	0.1473144252422554	0.03545342287777764	0.22101767440161202	0.034195273130336684	0.9822732885611112	0.9822732885611112	0.9929093154244445	0.9881821923740741	-0.04620756567176326	0.11447540350934564	0.03545342287777764	1.9787429793337208
46	0.638572	0	0	358.27	315.0	252.0	347.6118525021838	347.6118525021838	44087.25	228.781	0.06582542702310647	91685.17381803044	2.0796301383740294	45603	0.29279394119235336	1.3024291278067788	4026.8706518912395	0.13772334406313994	0.5714916150647691	3.459050323189173	2.640100501468382	0.3204035067210937	0.7943933460744925	0.7732278922568024	-0.9073384504436612	3.547438951912043	0.22982730124903109	0.8914733971462452	0.16128462747904415	36241.83586702115	0.9620664699499959	0.16366402953203862	3.932074422335559	0.1128998814300692	-0.06869940943533809	0.048022007830853565	0.024703289445397198	0.32138699775841595	0.024703289445397198	0.16695175054532602	0.02408856583551306	0.9876483552773014	0.9876483552773014	0.9950593421109206	0.9917655701848678	-0.15514432638943318	0.19966329810086803	0.024703289445397198	1.9814753556860858
47	0.694777	0	0	366.181	309.0	300.0	381.0118108405565	381.0118108405565	58763.25	254.414	0.060704184129096596	120411.88895269291	2.04910192939793	59994	0.18598188399665871	1.299001570806859	4839.8908264461115	0.27070508345187305	0.5868970475529338	3.4227410206027518	2.8713627156657124	0.3535946736233741	0.7272800502006526	0.7159912586681824	-0.8917038445021065	3.763066560167819	0.2511227646066805	0.8520893319305645	0.12068575615534997	43559.017438015006	0.9115882335308239	0.1971199581700119	3.849283509045897	0.361639853249513	-0.20343293392934722	0.13037681305208404	0.03770982472970208	0.5512585264621758	0.03770982472970208	0.23161694558874	0.03628404146268141	0.981145087635149	0.981145087635149	0.9924580350540596	0.9874300584234326	-0.3197825178056114	0.39121006724201185	0.03770982472970208	1.9560461404702492
48	0.621871	0	0	370.446	333.0	243.0	365.1260056473655	365.1260056473655	47915.25	230.37	0.06456555394401793	98809.58653614839	2.0621740789445613	49212	0.5518585594434771	1.2262374445722601	4851.854510375999	0.040693603391528534	0.34583532570706843	4.700236094285841	3.024581138249016	0.21272181785717734	0.9003064344919834	0.9149856514358989	-0.6239815479605558	3.648562686209572	0.14689555476772018	0.9419755531030225	-0.20959420041562937	43666.69059338399	0.9912601829410885	0.07676626665607747	3.9851273854884925	0.01746494126816068	-0.011884881445151745	0.009169508781704572	0.006359771009380208	0.17767668599624845	0.006359771009380208	0.05554916290246157	0.006319299463776897	0.9968201144953099	0.9968201144953099	0.9987280457981239	0.9978800763302066	-0.08579112308651701	0.078016203544776	0.006359771009380208	1.9961024236643943
49	0.646571	0	0	405.581	318.0	309.0	388.8907301543712	388.8907301543712	55286.25	262.237	0.061467114638721405	114178.95209624557	2.065232351556591	56835	-0.30609468343675	0.892639047089678	1971.689141147849	0.8044950151298215	0.6257230798382176	3.07453543554576	2.8604433266536247	0.36844011765996104	0.31566288632904604	0.3196283964014676	-1.1593534286706835	4.019796755324308	0.26066825021985585	0.5587693100983756	-0.027414534984646365	17745.202270330643	0.6292718326396763	0.21258008410223028	3.2028617772267145	0.966284405227979	-0.5460244874727511	0.5993540655140478	0.13639545193700897	0.6292013087621907	0.13639545193700897	0.5743198505207358	0.11772709224654984	0.9318022740314955	0.9318022740314955	0.9727209096125983	0.9545348493543303	-0.3270882420496062	0.6377180588438784	0.13639545193700897	1.7570198343984067
50	0.574075	0	0	357.544	270.0	264.0	322.5523213371747	322.5523213371747	41592.75	205.257	0.06797968427374147	85398.46642271058	2.0532055808454737	42543	-0.26129522076661543	1.1436135517068133	2329.3625793375068	0.8049305058728266	0.8195301172761666	2.5933802887634894	2.5137898573052055	0.4536928639671558	0.44171659818709946	0.4259393204349703	-1.1393632035625085	3.653153060867714	0.34205410698366756	0.7019816279007579	0.1404692035714115	20964.26321403756	0.6289980424290885	0.2976646527962147	3.2014893772196404	1.001267958645949	-0.5655838656824124	0.6175204981772989	0.12354726315951031	0.6666029052063387	0.12354726315951031	0.5373167774440388	0.10797593311784588	0.9382263684202448	0.9382263684202448	0.975290547368098	0.95881757894683	-0.3708848600093224	0.6675822134660927	0.12354726315951031	1.7544210029331317
51	0.826289	0	0	355.109	342.0	285.0	357.1134273588715	357.1134273588715	64888.5	293.422	0.05874029642234894	132941.26713542518	2.0487646830397557	66249	0.004341844268788841	1.1978333162894002	4972.455902558808	0.4615881321367098	0.4987725554713005	4.25637123527659	2.5911900766095823	0.3529591897109621	0.6675206831759161	0.7346873719231926	-1.1357097110941832	3.7268997877037657	0.21892827907875448	0.8218963680408732	-0.5832867098027289	44752.10312302927	0.8237276794517736	0.22992977733113662	3.6914726820039956	0.7753982695043554	-0.4361126971626048	0.29357533512341427	0.04917372674090594	0.712944757285587	0.04917372674090594	0.2828068072554227	0.046751110889189255	0.975413136629547	0.975413136629547	0.9901652546518188	0.9836087577530315	-0.4664028930520939	0.5862770210582255	0.04917372674090594	1.9053531817914828
52	0.675595	0	0	386.56	312.0	306.0	390.3460003637798	390.3460003637798	62554.5	261.158	0.059374520156970416	128348.18050596042	2.05178173442295	63954	-0.3134774095092015	0.8735046682411466	2158.253270277874	0.8431517510322464	0.6491308237697215	2.9674809475435584	2.58387165589954	0.37748775730236517	0.2954353605884119	0.3171068192956711	-1.2593537527165104	3.84322540861605	0.27286179703536545	0.5511103943853611	0.05914385906562812	19424.279432500865	0.6047178391244672	0.21644061451358326	3.1047065585914635	0.9173819598708056	-0.49859102882711864	0.6265101460157815	0.1639258048197607	0.5852542534349937	0.1639258048197607	0.642930695316781	0.13692608612398188	0.9180370975901195	0.9180370975901195	0.9672148390360479	0.9453580650600797	-0.2779941898399601	0.6106694233035829	0.1639258048197607	1.728889820333781
53	0.661243	0	0	318.768	330.0	204.0	331.6458954969894	331.6458954969894	36078.0	210.783	0.07050629249757391	74888.9742810596	2.07575182330117	37260	-0.12952380477987982	0.8074507183634754	1146.9196151809247	0.6253358591549443	0.44708315550201844	4.188966313908711	2.2563727114862675	0.30097244812975027	0.34409645377720893	0.3562693006026882	-1.189893278841793	3.446265990328061	0.19541277657082232	0.526339931483118	-0.2828856772661682	10322.276536628322	0.7362866111227802	0.1586313539716024	3.4947704156527473	0.7864169932775038	-0.46163862878394335	0.3878516869727535	0.11840796717158983	0.5316274591025639	0.11840796717158983	0.5240885488870961	0.10429209233851798	0.9407960164142051	0.9407960164142051	0.976318406565682	0.9605306776094701	-0.252201903635234	0.5114405679154664	0.11840796717158983	1.8513247997461808
54	0.713047	0	0	234.902	207.0	189.0	243.0740627874558	243.0740627874558	25468.5	167.496	0.07977058062463277	52477.96065552256	2.0605045705684497	26136	-0.06209763632617813	1.399341134417383	2564.759816116658	0.5138416402505503	0.8252054041465569	2.878537541984943	2.6287895511082455	0.4650025221202576	0.7466355352606046	0.8348647594852965	-0.9769992800538825	3.605788831162128	0.3363917117604964	0.9397775028490031	-0.4397140103774177	23082.83834504992	0.7969593094733967	0.32571713234721866	3.640199922943363	0.7900600390332055	-0.4512033106833754	0.321619682256407	0.06642285852625401	0.657548238727635	0.06642285852625401	0.352350461397216	0.06200395616281958	0.966788570736873	0.966788570736873	0.9867154282947491	0.9778590471579153	-0.39338566430576505	0.5684616868477894	0.06642285852625401	1.8911371174021634
55	0.728366	0	0	373.703	342.0	270.0	358.9233901545008	358.9233901545008	63890.25	272.193	0.05899608826004737	131003.82196934096	2.0504509212178847	65277	-0.767600725932506	0.8904052619461347	3081.4051833932263	0.9703669437945093	0.9498992638888044	2.5876589708045636	2.6693075197742595	0.5249750830314319	0.14187635540075572	0.19956943366336785	-1.2511858057304426	3.920493325504702	0.39178084979111194	0.6518018152966388	0.004984633268284272	27732.646650539034	0.520399047949066	0.40471670620219213	2.7450541509452053	0.9411403007196733	-0.3182997857078797	0.852379384855168	0.10787888809454362	0.7753132183967832	0.10787888809454362	0.49341113586570395	0.09623128396037348	0.9460605559527282	0.9460605559527282	0.9784242223810912	0.964040370635152	-0.495578161231889	0.7861260508826189	0.10787888809454362	1.599664531664159
56	0.972193	0	0	344.272	336.0	321.0	354.0127116361784	354.0127116361784	60667.5	334.699	0.059691215367277624	125086.69044849683	2.061840201895526	62289	-0.23699080469699885	1.0456162797097723	2885.062621014392	0.7204228744343663	0.6314373338617952	3.776465432226565	2.880731031245614	0.3994773625851918	0.3857259471303339	0.35498169579843397	-1.3617385556383212	4.242469586883935	0.2725499370829108	0.6456441158851909	0.06480226758120071	25965.563589129528	0.6809027328275865	0.2680718180875765	3.340420227719164	0.9038650121143319	-0.5250324708572912	0.5008183819144043	0.13344447807223764	0.5791816909576384	0.13344447807223764	0.5661449209937339	0.1155332657360681	0.9332777609638812	0.9332777609638812	0.9733111043855526	0.9555185073092541	-0.28449835432100345	0.5776271364666492	0.13344447807223764	1.802380822251761
57	0.733586	0	0	310.331	309.0	243.0	319.70767898190996	319.70767898190996	48067.5	227.654	0.06481660667730768	98635.25923226704	2.052015587086223	49122	0.31515543890328396	1.4088340774911519	5305.243159330797	0.17876941373036212	0.6222654322999939	3.562093825412104	2.996930886833742	0.3594209953417249	0.8758586941115645	0.8808512864487326	-0.9293754256967035	3.9263063125304454	0.2568210158844889	0.9859068438503562	0.009683140930539822	47747.18843397718	0.9475848818406214	0.20488385270015536	3.913035899597033	0.16315690670415622	-0.0963337360897268	0.06515346904492512	0.029080028259076893	0.38222548603237017	0.029080028259076893	0.18960744601534318	0.02822855465289212	0.9854599858704616	0.9854599858704616	0.9941839943481846	0.9903066572469743	-0.19418958378928414	0.2468879808894197	0.029080028259076893	1.9758586379088572
58	0.580216	0	0	375.378	300.0	261.0	351.5124464368225	351.5124464368225	44136.0	217.8	0.06643623238441217	90909.18749582139	2.0597513933256613	45270	-0.49767181964170626	1.3396746083058984	3196.1083678621044	0.8771202320329172	1.0510983844270445	2.346752523466125	2.8639325905321686	0.560702581457571	0.4174931266956912	0.3840604846661953	-0.9385379717956572	3.8024705623278257	0.4234232288508552	0.7971255975458597	0.1818688700784195	28764.97531075894	0.5827266223731171	0.46110870742469934	3.068006179725213	1.0956163367131613	-0.5837381997585959	0.7604308952307575	0.07626041912017008	0.8177203938330644	0.07626041912017008	0.3883532022493532	0.07039643493996584	0.9618697904399149	0.9618697904399149	0.9847479161759659	0.9745798602932766	-0.5702662342644335	0.7952382113880762	0.07626041912017008	1.7020454630950992
59	0.803689	0	0	301.112	297.0	228.0	321.23822935634547	321.23822935634547	48999.75	242	0.06453400591563478	100344.00003735686	2.047847183656179	49995	0.48386256962179613	1.50171998185159	6587.5788188106035	0.056431255981243565	0.5175546163880306	3.4942481774722793	2.7648982822493107	0.3188829164575695	1.00905662134537	1.0186690065560946	-0.6720094069781395	3.43690768922745	0.21861757253636926	1.0889824496581544	0.08799840907996785	59288.20936929543	0.9871227014690667	0.16768751058254147	3.979589308523611	0.024398954662501617	-0.016479706378090483	0.012660517634287943	0.00866322973161561	0.18938590166182578	0.00866322973161561	0.07169990168094761	0.008587068672790832	0.9956683851341922	0.9956683851341922	0.998267354053677	0.9971122567561281	-0.09148673930895758	0.08937028307031107	0.00866322973161561	1.994640307796473
60	0.863996	0	0	340.881	303.0	294.0	358.42153953131776	358.42153953131776	69340.5	294.52	0.057716309202456406	141419.8001125866	2.0394978419911394	70506	-0.2327301167555328	1.2036996126621418	3785.3397695933936	0.7900893202646442	0.7592557141207709	2.961157377673642	2.68117019149175	0.44519654815704374	0.42245304421925145	0.34184177501153723	-0.8893837073464697	3.5705538988382193	0.3203473422645404	0.6951213860411786	0.5625205767620546	34068.057926340545	0.6382920778479202	0.3047271667616964	3.2113161156786223	0.9111804854788232	-0.5161656721786815	0.5682109202421568	0.1551710242110076	0.571130237663451	0.1551710242110076	0.6210407309034951	0.13081293917564663	0.9224144878944962	0.9224144878944962	0.9689657951577985	0.9482763252629975	-0.27050641126867087	0.587168868229268	0.1551710242110076	1.7629672092613755
61	0.692803	0	0	283.882	246.0	213.0	294.7032405658275	294.7032405658275	36099.0	196.674	0.07135492277672573	74027.02534236507	2.0506669254651118	36900	-0.3732887833665727	1.2608623060556727	2395.3959652534336	0.862336304290234	0.9738920382107763	2.3053388807079433	3.0893942961657017	0.5267846673900398	0.4386094756461472	0.40622235415642005	-0.9894245626427781	4.0788188588084795	0.4007616818495785	0.7643578470549616	0.11258089831965856	21558.5636872809	0.5923451516954193	0.39186464622790773	3.093856989947097	0.9922582626438026	-0.5368807563011462	0.6761703222166671	0.1306859885808048	0.676080405864387	0.1306859885808048	0.5588959325405563	0.11354136625814548	0.9346570057095976	0.9346570057095976	0.9738628022838391	0.9564380038063984	-0.3746691797059816	0.6875423706289341	0.1306859885808048	1.7197333280791662
62	0.786276	0	0	377.367	345.0	282.0	372.5077180408481	372.5077180408481	63345.75	296.714	0.05920964527241634	129788.63160675064	2.048892492499507	64692	-0.26336153028410947	1.1484315297814611	3420.4786499760557	0.8456728845020705	0.8841124851475566	2.0561230895754568	2.5052196654288927	0.4624967701639965	0.4332495644832388	0.4333675123456528	-0.7400708752413152	3.245290540670208	0.36570044294201354	0.6898257594934939	0.12157536861756582	30784.3078497845	0.6030989322772233	0.2881543933358597	3.116952780701253	1.0244788218622949	-0.5608130899530197	0.6811751380757476	0.1162634602200843	0.7084258174627334	0.1162634602200843	0.5181341912880038	0.10269092583649234	0.9418682698899579	0.9418682698899579	0.9767473079559832	0.9612455132599718	-0.4151348243093564	0.7106690403957263	0.1162634602200843	1.7250281702704318
63	0.740051	0	0	384.18	342.0	252.0	375.89892258425004	375.89892258425004	68844.75	284.313	0.05775097140618634	140660.46503575228	2.0431545620508795	70137	-0.3882136040307549	0.881918096475	2277.409417691516	0.9274198704464782	0.7179005263728182	2.670189754981668	2.2072729143940486	0.3980075572750775	0.2383932050476437	0.21924068751547546	-1.3597723163886353	3.567045230782684	0.2947960674187123	0.5405902617425854	0.187529734090484	20496.684759223645	0.5494592212929544	0.23540651087802902	2.878872465374349	0.8719232653355415	-0.39128387787511354	0.7149007187280008	0.1861131309474528	0.5868786573140229	0.1861131309474528	0.6929515521475041	0.1514087862975782	0.9069434345262737	0.9069434345262737	0.9627773738105095	0.9379622896841825	-0.2715806561178261	0.6286005300422691	0.1861131309474528	1.6573096769493585
64	0.631964	0	0	375.023	330.0	276.0	358.8606972071475	358.8606972071475	47502.0	237.001	0.06439437953534277	98501.78298279585	2.073634436082604	49014	-0.21457785455560316	1.2541172089954595	3146.417906383934	0.7885563572490633	0.9328198376608102	2.231369073716928	2.94113180902033	0.48268832788196425	0.5080738784349208	0.4999224466314005	-0.7107586192688001	3.65189042828913	0.38380594450038946	0.760097639801342	0.2292627574939686	28317.761157455407	0.6392477729125368	0.3196093560836679	3.2326849048578827	1.036616284372979	-0.5903066850967134	0.6167965032086543	0.10810613491153817	0.7017453865276002	0.10810613491153817	0.49407440732581875	0.09640551159390741	0.9459469325442309	0.9459469325442309	0.9783787730176923	0.9639646216961539	-0.4120022286971452	0.6919891311259181	0.10810613491153817	1.7622459907712171
65	0.515012	0	0	370.308	279.0	267.0	325.0123074592715	325.0123074592715	38925.75	190.713	0.06945395789024726	79973.31855840216	2.0545093815379833	39843	-0.26129522076661543	1.1436135517068133	2210.3101752304565	0.8226214612916956	0.8433355159208555	2.517674821299728	2.5137898573052055	0.4630634638218868	0.4394548192733392	0.4216465436301904	-1.0222874725230562	3.5360773298282617	0.34858988950583947	0.7065970997056981	0.15949870562354024	19892.79157707411	0.6178212948665165	0.30615892312994114	3.161240503107893	1.0037367680385718	-0.5595652373304842	0.6422853333136036	0.12492800369850329	0.6744283524368897	0.12492800369850329	0.54123885333957	0.10901516640441716	0.9375359981507484	0.9375359981507484	0.9750143992602994	0.9583573321004988	-0.3778531776139266	0.6785628835269991	0.12492800369850329	1.7412348349857147
66	0.761784	0	0	340.25	336.0	243.0	347.6377424849034	347.6377424849034	51101.25	259.197	0.06311984848019014	105504.87466728738	2.064624146518674	52533	-0.15578737344063862	0.5834740577985366	768.7137774003422	0.7942188023245976	0.38570161629869987	4.780573947918065	1.9977133175604371	0.23310371124248896	0.20289585675077348	0.1691662382910162	-1.0718287121500514	3.0695420297104885	0.1620080930407032	0.36290043248709686	0.6574088944597711	6918.42399660308	0.6357136272071067	0.09052999521269152	3.1520527029443652	0.6212763540256204	-0.3433328536157231	0.46090708944834213	0.26538741180335323	0.26909363939528413	0.26538741180335323	0.8335820312717539	0.1946419637002945	0.8673062940983234	0.8673062940983234	0.9469225176393293	0.9115375293988822	-0.06248496280446451	0.3016293517956578	0.26538741180335323	1.7615821362820139
67	0.715572	0	0	375.172	339.0	264.0	366.46691528704196	366.46691528704196	59826.0	268.462	0.06018243519502658	122915.79055040321	2.054554717855167	61236	-0.4190392109865391	0.8838601038999744	2167.1996487278802	0.8964974335527915	0.6520644610779875	3.338451337611522	2.4273153136847463	0.40447075065991284	0.2194141506139457	0.22892655919324428	-1.3360281473939266	3.763343461078673	0.2726269900578814	0.5643744031148319	-0.06500909491574838	19504.796838550923	0.5700096962018054	0.2703758974015836	2.9728206777567685	0.9029662462881309	-0.4486484902340404	0.6880339056841652	0.17293155064089782	0.5983264627287737	0.17293155064089782	0.6636590477104143	0.14288857150543077	0.913534224679551	0.913534224679551	0.9654136898718204	0.9423561497863675	-0.28600100587002725	0.632613056906837	0.17293155064089782	1.6864288176924056
68	0.868044	0	0	302.201	306.0	249.0	307.77426793024785	307.77426793024785	43114.5	262.324	0.06709744355117889	88619.04253563785	2.055434773350911	44154	-0.04812200568306935	1.0655822621695912	2175.097050592079	0.5365132831232493	0.5929949894113601	3.897043872070539	3.671229983183363	0.35136190257276967	0.4973256437165363	0.4982234842069151	-1.0357465450995795	4.706976528282943	0.24927947203716241	0.6658486871910279	0.27905109317791327	19575.87345532871	0.7850078832229361	0.1960216783359481	3.5852182149474072	0.6486749085389054	-0.383738734162128	0.30840266960914015	0.11250140949128364	0.4653464331386477	0.11250140949128364	0.5073844444510285	0.09984059119478944	0.9437492952543582	0.9437492952543582	0.9774997181017433	0.9624995301695721	-0.20274283760386436	0.43884310437160157	0.11250140949128364	1.880489639897683
69	0.65593	0	0	405.987	321.0	312.0	395.46554843627024	395.46554843627024	65381.25	266.299	0.05851971982627629	134117.06245756047	2.051307713718543	66843	-0.1010749298709086	1.1429243946993022	3716.2384759711845	0.6195095441979132	0.6964649408228075	2.8762339462146658	3.042428992221224	0.39943585039030793	0.5101292635156355	0.4865908931693092	-1.0987138991576333	4.141142891378857	0.2907312630358418	0.7073674568386432	0.16522912043569324	33446.14628374066	0.7395732719433199	0.24013685349936514	3.486458734264404	0.763565928621807	-0.4495701418152146	0.38432699039210483	0.12611735825752596	0.5058940289432943	0.12611735825752596	0.5460117507500406	0.11010960137912448	0.9369413208712369	0.9369413208712369	0.9747765283484948	0.9579608805808246	-0.22869011679459983	0.49183674898739543	0.12611735825752596	1.8498391377977224
70	0.745175	0	0	372.673	309.0	309.0	379.81706122816547	379.81706122816547	61821.75	277.707	0.059283385857242556	127539.67949560951	2.0630227953043954	63495	0.1010630108558853	1.1308331123968822	3544.098592614883	0.33120331961914196	0.5148850507704981	3.640509371133123	3.010531322745466	0.3210291480630839	0.5796745740081584	0.5423930543734554	-0.8919295870586474	3.9024609098041134	0.22293351451206095	0.7087684683229472	0.42550131947343595	31896.887333533945	0.8855303650923367	0.16633012993731672	3.792829077534246	0.38380119397472334	-0.22506136669652624	0.15864454004681944	0.06228611297332009	0.4358311856041524	0.06228611297332009	0.3363464413411581	0.058397838293270006	0.96885694351334	0.96885694351334	0.987542777405336	0.9792379623422266	-0.2063046058342535	0.3520975367461371	0.06228611297332009	1.9413240446736353
71	0.864553	0	0	321.895	318.0	267.0	332.1746528559938	332.1746528559938	59358.0	278.295	0.06053682812721659	121558.11833169669	2.0478809651891354	60579	-0.16811235520263115	0.7008593049190641	1281.7092438393202	0.7333080994532342	0.4232602325878651	3.9639766163881864	2.169020233434711	0.26956376485858485	0.2660277046605238	0.273550496193402	-1.1434511520355377	3.3124713854702486	0.18560150338773265	0.43637007771421316	0.08548113723480659	11535.38319455388	0.6731492074589702	0.11964810507736161	3.2928455280139115	0.7262646719932065	-0.42233424070264936	0.45317621223582827	0.1946454428670805	0.3990318364810282	0.1946454428670805	0.7106141397392537	0.15665668339199146	0.9026772785664599	0.9026772785664599	0.961070911426584	0.9351181857109733	-0.13638343487918447	0.42300397768852427	0.1946454428670805	1.7967227498158171
72	0.766583	0	0	370.05	336.0	249.0	352.17751205890477	352.17751205890477	63195.75	283.674	0.059272747954968806	129445.7046442908	2.0483292728433606	64512	-0.45216259174565426	0.7890161546525225	1852.8805567992088	0.9674889085901551	0.7224771807392372	2.462039459799281	1.8449443418867923	0.39820843202123324	0.16699444935382718	0.15916425349523877	-1.4154654993979705	3.260409841284763	0.29880374279533367	0.5084224436921423	0.013867001399577096	16675.925011192878	0.5223651808135363	0.23060623513490167	2.7381460849734247	0.8799431898363628	-0.3032255497852984	0.7941562393121564	0.16074000174239106	0.6633657171482207	0.16074000174239106	0.6351232685769298	0.1347289340071451	0.9196299991288045	0.9196299991288045	0.9678519996515218	0.946419999419203	-0.3499940791248877	0.7003003020336711	0.16074000174239106	1.6061720286148733
73	0.759719	0	0	353.006	321.0	300.0	350.6023388398885	350.6023388398885	54225.0	268.185	0.062181286873837685	111418.5389529684	2.054744840073184	55512	0.04616943111964182	1.1693994730679353	3616.9452596509755	0.4243847157886729	0.6813034680669976	2.7939770271165134	2.771383303387633	0.36613193417477025	0.6244036879428128	0.6354048629613697	-0.9257007592743082	3.6970840626619412	0.27558570946102573	0.7657707708474317	0.06588620204623448	32552.50733685878	0.8421071750602667	0.19652490796768424	3.6975475705938954	0.5039020001618262	-0.2985367788227521	0.22489015550748362	0.08930340573851893	0.43174660468446513	0.08930340573851893	0.4329710984470886	0.08120250267898145	0.9553482971307405	0.9553482971307405	0.9821393188522962	0.9702321980871603	-0.19216738359275737	0.38265058216101705	0.08930340573851893	1.9140664244877181
74	0.62481	0	0	375.28	333.0	243.0	363.7059251648232	363.7059251648232	44925.75	234.479	0.06567743190312111	93053.24422351149	2.0712674629474517	46314	0.5518585594434771	1.2089456782869072	4394.612791359706	0.055937763404772904	0.3458353257070689	4.565862344425278	2.0389504599838717	0.21087036939209003	0.8827285435581578	0.9149856514358989	-0.7968992108140901	2.8358496707979617	0.14526542961070227	0.9241137172079262	-0.46201428168887265	39551.51512223735	0.9872567511372925	0.07477648071954472	3.978830498716957	0.036272401966014195	-0.022038563827684154	0.0150587141784504	0.007820468533079687	0.3156252668389174	0.007820468533079687	0.06593912234792831	0.0077589850163897085	0.9960897657334602	0.9960897657334602	0.998435906293384	0.9973931771556401	-0.1761765944994912	0.13326137355621356	0.007820468533079687	1.994246910994499
75	0.769714	0	0	381.416	327.0	306.0	365.47092907644515	365.47092907644515	61445.25	293.582	0.0595516401919605	126449.15768365936	2.057915911867221	62982	-0.21865672502377512	1.0421344814581979	2908.8701260849257	0.7634001828215957	0.7448674397660167	2.8109286403378304	3.4436415414238617	0.409017679041715	0.4111906633660689	0.4217451576337351	-1.03917163717871	4.482813178602572	0.3033622710757807	0.6447260181505547	0.16298037338486032	26179.831134764332	0.6548153512361881	0.2465938768408417	3.276421055489564	0.9720887964361306	-0.5587025727242296	0.5620510489013666	0.12508901188867494	0.63590574513161	0.12508901188867494	0.5429361474863692	0.10931255637915707	0.9374554940556625	0.9374554940556625	0.974982197622265	0.9583036627037751	-0.3390170638627678	0.6335395778847498	0.12508901188867494	1.7796551871446338
76	0.7322	0	0	247.024	189.0	216.0	261.9637379485947	261.9637379485947	25638.75	180.871	0.07853574093089023	53540.367051129884	2.088259648037829	26613	0.048686833550789704	1.2879351742983347	2162.813068014925	0.39068376303113383	0.7403161826900554	2.4523257325133843	2.437382910643884	0.39453391676797517	0.7122342804086778	0.7850517896471568	-0.7235983643063761	3.16098127495026	0.2965170974465002	0.8552317791186881	-0.18131449250770593	19465.317612134328	0.8582523554558181	0.22414372582524927	3.7471388183399883	0.3917802684242614	-0.23636616378902486	0.17905856796666764	0.08293254892824209	0.36651898711187625	0.08293254892824209	0.412404689012301	0.07605219671551963	0.9585337255358789	0.9585337255358789	0.9834134902143516	0.9723558170239193	-0.1477017360908148	0.3204124492927183	0.08293254892824209	1.929535030934703
77	0.845862	0	0	325.057	300.0	285.0	331.3608305156178	331.3608305156178	54876.75	274.953	0.06211984819644761	112420.6246430134	2.0486020881887756	56034	-0.15837702754503705	1.083093459287321	2747.9704355395033	0.7291920324786976	0.7341406551451852	3.1207207628392273	3.3191313389321557	0.4029191657341824	0.4505723334360253	0.4254579882046336	-0.9311566645399688	4.250288003472124	0.3011660135717203	0.6643569304141559	0.30912181224956253	24731.73391985553	0.6756323466176936	0.23835470333133477	3.326473511318527	0.8713971811920976	-0.5060460294079656	0.49490564225536543	0.1456487397452071	0.5451534560764688	0.1456487397452071	0.5984352789186205	0.12436601401782556	0.9271756301273966	0.9271756301273966	0.9708702520509587	0.951450420084931	-0.25137686166396805	0.5509839430124318	0.1456487397452071	1.7997659603970435
78	0.683849	0	0	363.337	348.0	240.0	374.66384933697566	374.66384933697566	60543.75	248.467	0.05989114027240913	124499.54210303216	2.0563566363667953	61992	0.004590120227321718	0.8243484604184048	2019.7551976978573	0.46261233391501067	0.42770000357795607	3.9367774570579672	2.250015139011593	0.2674891225352839	0.41700084217330935	0.4322901238052781	-0.8329890534461761	3.0830041924577687	0.18093931466965127	0.5415054076537666	0.005364398412368419	18177.796779280714	0.8232136028117374	0.11933840414502274	3.6582687512719314	0.4929075781811407	-0.2976114663118131	0.23828918065593022	0.1083591284402475	0.3747134035055266	0.1083591284402475	0.49493365688288476	0.09661568562969752	0.9458204357798763	0.9458204357798763	0.9783281743119504	0.9638802905199174	-0.14320886133579142	0.3496672599081647	0.1083591284402475	1.9041494384973516
79	0.776469	0	0	307.158	297.0	234.0	323.0681042752441	323.0681042752441	45836.25	238.499	0.06584217223214632	94070.33566206452	2.0523130854305167	46872	-0.16640988932833342	1.124992371528629	2410.6316237990127	0.6760956626216243	0.6737750926210238	2.917840097364669	2.697134254311017	0.4004934054048618	0.4648478128553899	0.43250130411257676	-0.8589009567443855	3.556035211055402	0.2883087409106746	0.6803461585889369	0.2714613953186858	21695.684614191116	0.7071266938964278	0.24678740639028326	3.405684757640495	0.941060108962751	-0.5475597505217359	0.4820545813854182	0.10842097527525298	0.632779261867687	0.10842097527525298	0.4948231094363985	0.09662463672077409	0.9457895123623735	0.9457895123623735	0.9783158049449494	0.963859674908249	-0.3434166693282602	0.6104185406458044	0.10842097527525298	1.819965081759374
80	0.682693	0	0	384.864	294.0	294.0	382.9203572546124	382.9203572546124	62114.25	262.744	0.059556327255829905	127355.30706138698	2.0503396090492436	63477	-0.20560001683793316	1.0939591564454063	2906.600927210839	0.785791009326137	0.7310020349718787	2.9805425086444486	3.1042147526180726	0.4096949001765561	0.4001023132572082	0.362957121473528	-0.9162964397272596	4.0205111923453325	0.3016348845044187	0.6419567385446519	0.41457511886268766	26159.40834489755	0.640969734148542	0.25202659308911746	3.2217922318074836	0.8830636751453537	-0.5018518453347375	0.5500876479639893	0.1630890581658358	0.5426256734646969	0.1630890581658358	0.6388000680918471	0.13597702574437331	0.9184554709170821	0.9184554709170821	0.9673821883668329	0.945636980611388	-0.24671146003338	0.5605121565950804	0.1630890581658358	1.7677789202968006
81	0.755824	0	0	354.536	339.0	255.0	345.3259329966401	345.3259329966401	54706.5	267.966	0.06176240537893171	112837.26298994513	2.062593347955821	56187	-0.20796271288583335	1.1333138401012715	2826.985480154265	0.7362360862176465	0.7447096402208877	2.7816411312674307	2.6074030001443504	0.4169487709481066	0.44396014970677	0.40960137900465843	-0.8436904545378104	3.451093454682161	0.30950465583589243	0.6729226111866105	0.3374920498474076	25442.869321388385	0.6713791944174334	0.2557242261185485	3.312315186107153	0.9319239301808827	-0.5390545067397813	0.5261576224462059	0.13126511061204454	0.6006136403725817	0.13126511061204454	0.5600837266064056	0.11390939503196178	0.9343674446939777	0.9343674446939777	0.9737469778775911	0.9562449631293185	-0.3041712659170295	0.5995230779787376	0.13126511061204454	1.792649247137725
82	0.738305	0	0	299.347	303.0	219.0	306.71974178392884	306.71974178392884	32863.5	221.01	0.07213307961607943	68784.75476991583	2.0930440996825	34209	-0.10655864334567355	1.2857575764689784	2419.3649280800637	0.5970873831760822	0.8040135917239538	2.504618955978934	2.442752745047352	0.45252631810056565	0.5860124869492143	0.5601843351571177	-1.0478428482907907	3.4905955933381425	0.3410344916824212	0.797814188333045	0.07895594338210717	21774.284352720573	0.7521041728657927	0.2930968442451124	3.505255201730308	0.7254565168761271	-0.428591587433634	0.3644782736684091	0.12758051787804245	0.48144247882057234	0.12758051787804245	0.5507354597897399	0.1112991504546572	0.9362097410609788	0.9362097410609788	0.9744838964243916	0.9574731607073191	-0.2086487280019007	0.46838018982303875	0.12758051787804245	1.8563484868897766
83	0.886879	0	0	273.868	246.0	246.0	272.05881717011124	272.05881717011124	38231.25	242.888	0.06976894715612883	78662.47747218495	2.057543958729703	39195	0.23935714130837726	1.5507192186285574	4844.65412114016	0.22821825168242318	0.7241850277738303	3.3959998705071857	3.3709680722222397	0.42315584812585805	0.9111254379007379	0.9439696007639962	-0.9937146627389563	4.364682734961196	0.3023330344633273	1.0547203090048858	-0.027388379263704455	43601.88709026144	0.9287954117955659	0.2822853666375501	3.8818602521876557	0.2676972463090513	-0.15204861387540777	0.09802404848963175	0.03293962968588824	0.49699460939280693	0.03293962968588824	0.20882839472095918	0.03185034244586335	0.9835301851570559	0.9835301851570559	0.9934120740628223	0.9890201234380371	-0.2785797395578566	0.3344685336350163	0.03293962968588824	1.966110022343533
84	0.690676	0	0	344.891	318.0	237.0	330.4088376542008	330.4088376542008	45085.5	238.208	0.0655502286774431	93454.7055837076	2.0728328527732334	46503	-0.31025008484699235	0.9930976035846256	2163.6998542665683	0.7651749345103063	0.7054129081268125	2.7140452016014778	2.3962063218875844	0.4060162932307213	0.41266557943218934	0.5020095521785899	-0.9537157430607295	3.3499220649483137	0.29282067627274405	0.6471117373325035	-0.2499719658401238	19473.298688399114	0.6537242326537502	0.24846072014538645	3.290276242736416	1.0632517449068517	-0.6117377786434701	0.5949474181280208	0.09361625418098553	0.7280346502524851	0.09361625418098553	0.44830199725293784	0.08483752508718512	0.9531918729095072	0.9531918729095072	0.9812767491638029	0.9687945819396716	-0.4489571799275076	0.7037412947670385	0.09361625418098553	1.7790281232756362
85	0.833618	0	0	319.283	291.0	282.0	327.8795510549568	327.8795510549568	55118.25	266.16	0.062137557104676104	112718.07486412485	2.045022744084307	56187	-0.17769651846991036	1.0630011887254527	2642.531967631681	0.7511578676018167	0.7534601460700584	3.1009057449689315	3.3191313389321557	0.40176803032705544	0.43252403862882394	0.4018882092762885	-0.9311566645399688	4.250288003472124	0.30163557875274877	0.650599098916592	0.3159757267497808	23782.787708685126	0.6623121628403854	0.23620214351929297	3.28322796765749	0.8806232578542802	-0.5077416333727088	0.5192991765875454	0.15241649778229147	0.5461926884848954	0.15241649778229147	0.6154177408526748	0.12910885790269408	0.9237917511088543	0.9237917511088543	0.9695167004435418	0.9491945007392362	-0.2497586949932999	0.5575847367455782	0.15241649778229147	1.7864787388495451
86	0.825921	0	0	362.929	324.0	312.0	376.4850594645158	376.4850594645158	71725.5	299.75	0.057092155540051766	146225.59833884647	2.0386835691469067	72918	-0.5144383999549823	0.7293441487273116	1929.5273593342017	0.9882645453080114	0.6868649895708192	2.7558290705632067	2.177329802417147	0.3913392136001559	0.09529316398748852	0.0610430777935416	-1.4611982504444898	3.638528052861637	0.28562192441512785	0.4880107075369592	0.2813049430045171	17365.746234007816	0.5081123171540154	0.22907366356797712	2.5845022764387933	0.8122378558718444	-0.16843274900215383	0.7857217188825016	0.19921032959656415	0.595485456102645	0.19921032959656415	0.7196243726728385	0.15936866950586287	0.9003948352017179	0.9003948352017179	0.9601579340806872	0.9335965568011453	-0.2752115084070249	0.6469837615708387	0.19921032959656415	1.561369147079025
87	0.613284	0	0	368.936	330.0	249.0	349.13607662342775	349.13607662342775	51339.0	226.263	0.06359922374260578	105034.16315635887	2.0458942160221056	52353	0.3949699244657173	1.3716656277318018	5320.452672034999	0.05049142123914027	0.5446956806676237	3.4220550431538466	2.8554917923091225	0.3044610104369317	0.8774457969589322	0.8645351664205656	-0.4690301207312032	3.324521913040326	0.2185565871918978	0.9563673922554029	0.26776461677857794	47884.074048314986	0.9887183118109031	0.14472746236850406	3.981097450259442	0.024890883438340602	-0.016303106966508687	0.012126941486272	0.007785689678096584	0.21807766235987947	0.007785689678096584	0.06567620468926139	0.007724519667702835	0.9961071551609518	0.9961071551609518	0.9984428620643806	0.9974047701073012	-0.11016500273643498	0.0971684856953333	0.007785689678096584	1.99499676503283
88	0.741907	0	0	343.098	303.0	267.0	350.2941620980858	350.2941620980858	53399.25	254.547	0.062285712765778274	110099.61256825176	2.061819455671227	54828	0.0250606185637361	1.141679403013479	3394.629748528452	0.44556513024983124	0.5485144906068911	3.1313118528094077	2.2038385344672515	0.34355043553198655	0.6055248177095968	0.6366542755904198	-0.8173009205825608	3.0211394550498123	0.23877280429260847	0.7464767043997416	-0.27351489623608305	30551.66773675607	0.8317139492543528	0.19056716534925858	3.698097747294353	0.6493265631822471	-0.3713064530791106	0.25947560987009166	0.06658817120454918	0.5913622961644647	0.06658817120454918	0.3528899413755724	0.06213950712294951	0.9667059143977255	0.9667059143977255	0.9866823657590902	0.9778039429318169	-0.3305484662200027	0.49939722490569893	0.06658817120454918	1.9104639442988758
89	0.612186	0	0	355.041	330.0	204.0	333.47263755816607	333.47263755816607	46570.5	217.351	0.06549955657218436	95569.58462743953	2.0521485624470324	47637	-0.3550136597875581	1.0886197284015113	2268.144686554827	0.8097022498174828	0.7342582929472522	2.609547226673466	2.1900071678223902	0.4319584239411339	0.3780251080817507	0.3747574991472387	-0.849006322431515	3.039013490253905	0.3099222094169847	0.6546127057660253	0.1433715226887786	20413.302178993443	0.6259938436989719	0.28561481221009744	3.2223113235816387	1.1357320400184636	-0.6451411205683271	0.6740294617299376	0.07079192884997759	0.8098712921374543	0.07079192884997759	0.36877472110888765	0.06577155025041324	0.9646040355750113	0.9646040355750113	0.9858416142300045	0.9764026903833408	-0.5634197837571469	0.7727550410513089	0.07079192884997759	1.7525690960022093
90	0.840041	0	0	333.074	327.0	267.0	334.71181634355247	334.71181634355247	60713.25	279.796	0.06003799857827269	124426.69698707311	2.049415852175153	62001	0.0015697587987132373	0.7353113453473334	1564.2449502998702	0.43743328090835193	0.38617978239401035	4.650777855389784	2.5159863219661167	0.23409498252993302	0.36844772742679693	0.3491315629533228	-0.6742448603908054	3.1902311823569223	0.16328656253448962	0.47651248991087436	0.5354818036007915	14078.204552698831	0.8357264261413715	0.0913104251950899	3.668075246492017	0.30017286405690335	-0.20043027103504646	0.1885654838921473	0.13365883877899476	0.17029586843818764	0.13365883877899476	0.5672971564692916	0.11577966687282135	0.9331705806105026	0.9331705806105026	0.973268232244201	0.955447053740335	-0.03638669361277279	0.17411646010521398	0.13365883877899476	1.9116348886271712
91	0.754064	0	0	368.112	321.0	258.0	333.9715556750305	333.9715556750305	42711.0	277.58	0.06668807765773443	88605.8546594994	2.0745441375640796	44091	0.008094628100636336	1.0483517183156623	2089.3998643061796	0.46841297296919954	0.585758186765609	3.1095759499003646	2.626008311969279	0.33017846081829244	0.5095376740155335	0.49895344382600687	-0.7554635296943845	3.3814718416636635	0.23774362421625264	0.6530659808965744	0.27198110070777176	18804.598778755615	0.8202940050377079	0.16686653416324473	3.6661642703308885	0.650341176788424	-0.37627181810689414	0.2738625975264025	0.07969977168719002	0.5490637644527414	0.07969977168719002	0.40093956318869434	0.07332958234472553	0.960150114156405	0.960150114156405	0.984060045662562	0.9734334094376034	-0.28479148369984086	0.480771380680017	0.07969977168719002	1.9020047187248281
92	0.63634	0	0	316.922	312.0	195.0	312.360368805007	312.360368805007	32721.75	201.67	0.07179706318020539	68907.81185928066	2.1058718393509106	34191	-0.15781469272883739	0.7372323240221369	856.3280393374391	0.6749716802623307	0.43544967643789123	3.856319254600574	2.0788131907930576	0.282970305038643	0.29915571553442427	0.2776349837090537	-0.8703687087181137	2.949181899511171	0.19028706340531779	0.47477236876422685	0.0873192934987583	7706.952354036952	0.7077825096461774	0.1359146600050817	3.406047880254526	0.7367982545303112	-0.4351934260778358	0.41042795858145087	0.15821605256056478	0.44354292540378154	0.15821605256056478	0.629815135046576	0.13314495717605312	0.9208919737197176	0.9208919737197176	0.9683567894878871	0.9472613158131451	-0.1727100695682321	0.45134660205979593	0.15821605256056478	1.8283853021782694
93	0.693521	0	0	345.148	303.0	252.0	329.3038110924318	329.3038110924318	46467.75	239.368	0.06542774360906216	95533.70276544968	2.055914107428263	47592	0.03480931575384027	0.9598150509083097	2169.703937949233	0.4269812893289805	0.5213668689052464	4.1566694792131855	2.389369368874308	0.3045593802197227	0.5050345372896059	0.5094213493185517	-1.39104497927154	3.7804143481458476	0.20881862406683868	0.6405521826553003	-0.18121139334350708	19527.3354415431	0.8408431529956217	0.15524721484914283	3.7189370862839612	0.5384300449396203	-0.31276948350338973	0.22404225776269399	0.07457468330378175	0.5001929175759828	0.07457468330378175	0.3825241744691407	0.06899036044347977	0.9627126583481092	0.9627126583481092	0.9850850633392437	0.9751417722320728	-0.2482908116391871	0.42661667143348475	0.07457468330378175	1.9187414759786177
94	0.716175	0	0	389.76	342.0	255.0	374.6037906909112	374.6037906909112	57666.75	279.137	0.06031428628089504	119677.97958577216	2.075337687415576	59562	-0.23066037940677214	0.8208320274512784	1650.0436222192548	0.8024190366179249	0.5659929817604885	2.646289842448154	1.9810995108808513	0.3260797577321462	0.29941825412704115	0.3132150034508402	-1.1733777096933002	3.154477220574152	0.24288307923042	0.4993261736732907	-0.026754119085900377	14850.392599973293	0.6305760976250837	0.1596753368107239	3.182715298770485	0.8394817346271292	-0.47116695769436656	0.5483945385597544	0.18462883446624453	0.4961024224720074	0.18462883446624453	0.6889736473328643	0.15031155585811584	0.9076855827668777	0.9076855827668777	0.9630742331067512	0.9384570551779184	-0.20303154230357623	0.5235550240768357	0.18462883446624453	1.7583432386678692
95	0.747468	0	0	384.592	330.0	288.0	369.92566820916875	369.92566820916875	45468.75	287.47	0.06511700202489455	94608.8442176393	2.080744340181758	47079	-0.35597456299642777	0.8041991196734489	1276.2091923513563	0.9432908484228795	0.6707254102935221	2.867393574497379	2.2584043200449724	0.3686178498651966	0.20401848212611082	0.187856850755077	-0.9904445457065164	3.248848865751489	0.27200920056525385	0.4939336045722562	0.3245776641149131	11485.882731162206	0.5387899900162118	0.20234686467669982	2.8441689983564684	0.9326868591984405	-0.3946738550611252	0.7852637739673308	0.13870626998013283	0.6997478427506911	0.13870626998013283	0.5798632268858839	0.1193099537333585	0.9306468650099338	0.9306468650099338	0.9722587460039733	0.9537645766732892	-0.3958272239954899	0.7246236614976687	0.13870626998013283	1.6378407111155115
96	0.710619	0	0	375.156	321.0	279.0	373.2077169620157	373.2077169620157	61731.75	266.593	0.05987679883569913	126153.10468003276	2.043569227828998	62901	-0.6687289242511518	0.7645147438703591	2091.1615913881587	0.9979000547575725	0.8166630587586957	2.486403863588175	1.948304968589214	0.4540260970440213	0.007612589078584243	-0.03767110611943239	-1.206984122069383	3.155289090658597	0.33721156071945446	0.5469986777832834	0.3072498596226136	18820.454322493428	0.5014548647578382	0.2991496019841809	2.3497241189316322	0.8560132962722664	0.07963174740831538	0.8504627111374072	0.1469119746301986	0.7054058290504909	0.1469119746301986	0.6001945168668472	0.12501711327449003	0.9265440126849007	0.9265440126849007	0.9706176050739603	0.9510293417899338	-0.39899599005109365	0.7392332609222156	0.1469119746301986	1.4743933687489106
97	0.605689	0	0	385.582	339.0	240.0	354.41924326988794	354.41924326988794	36426.75	233.543	0.06989124751194215	76034.07768237968	2.0873143413118016	37836	-0.45110193125422937	0.8255672121247101	1146.469635478745	0.9201087083134689	0.724081006692533	2.5045261950423447	2.1022363555036496	0.39415731892612116	0.210962347631759	0.23486954877027563	-1.0227448312746499	3.1249811867782995	0.29160519991177475	0.5222157004004248	-0.024399962254187346	10318.226719308705	0.5543464336896309	0.2282041256264031	2.933512058095723	1.00016159171784	-0.4755855217368367	0.7852554855029844	0.10890446310626326	0.7564781226820277	0.10890446310626326	0.49553903864501525	0.09690549186488387	0.9455477684468683	0.9455477684468683	0.9782191073787474	0.9636985122979123	-0.4735159121217827	0.7623322045955053	0.10890446310626326	1.662654763216285
98	0.753146	0	0	354.909	324.0	252.0	351.5252480263687	351.5252480263687	48338.25	267.298	0.063871751771489	100469.88674579145	2.0784758808147057	49968	-0.03932233157707121	0.747452584912412	1205.5039702455824	0.5859908705798805	0.41429028632763565	4.010969350151922	2.423445106874211	0.2502284840635554	0.3446177587566815	0.3143309219335198	-0.7590575471880825	3.1825026540622936	0.17880582572976783	0.4659717562662925	0.49031630447588187	10849.535732210243	0.7582360563786761	0.09836827798741478	3.4934553386396963	0.5137552830614394	-0.3168500362627929	0.30704138824793337	0.17407526286552896	0.27600583240128895	0.17407526286552896	0.6653224314093247	0.14346043493820965	0.9129623685672356	0.9129623685672356	0.9651849474268942	0.9419749123781571	-0.07871067234783377	0.28631154744360765	0.17407526286552896	1.8601643233574867
99	0.675373	0	0	372.013	339.0	258.0	352.0241468990444	352.0241468990444	45828.75	251.248	0.06504574954315614	95211.74902140924	2.077555006876889	47376	-0.0435614415510506	0.8283464586065944	1465.1975699517943	0.570667064399274	0.46275518805359306	3.249160667081905	2.120204691922875	0.27705535916885426	0.3983292514489781	0.4191937465025426	-0.7955386221381392	2.9157433140610145	0.19759590175493397	0.5275822243122822	0.2011986809568011	13186.778129566148	0.7666275371624429	0.11967681085039199	3.532541228831527	0.6170539211815388	-0.37031086065227425	0.3215049599049372	0.13880613802580444	0.39653974478793624	0.13880613802580444	0.5802628328886265	0.11940250910584832	0.9305969309870978	0.9305969309870978	0.9722387723948391	0.9537312873247319	-0.149693581687458	0.3908815912316315	0.13880613802580444	1.867314765948143
100	0.735415	0	0	275.129	216.0	240.0	292.8497908484826	292.8497908484826	27659.25	202.334	0.07594012489827578	58242.4654272923	2.105713836322109	28917	-0.0691927580607234	1.2853469420703207	2161.6673759585415	0.5636448924658666	0.7593631652249794	2.6278777592530282	2.3981218290567634	0.4219536828601155	0.6365421122619641	0.6696470783743914	-0.7419474757924756	3.1400693048492387	0.3068422040168536	0.8202364624477708	-0.08256820950953482	19455.006383626875	0.7704431566865428	0.26760199364591053	3.567769114439193	0.8173747138195981	-0.47344507438150707	0.3632471912216765	0.08759578893475281	0.6114775216951249	0.08759578893475281	0.4280688324412601	0.07988752892089042	0.9562021055326235	0.9562021055326235	0.9824808422130494	0.9708014036884156	-0.3352310900801957	0.557236524842122	0.08759578893475281	1.87052233630219
101	0.659139	0	0	399.55	318.0	306.0	418.3359893673983	418.3359893673983	63870.0	263.359	0.05899584472045708	130976.68009948016	2.0506760623059366	65268	0.1509978733681126	1.1417725382457504	3974.811339636686	0.2371602066492478	0.5764507141106257	3.5021327451224753	2.835096510945713	0.31604225321197144	0.627224697876763	0.6193640785829957	-1.146016233380795	3.981112744326508	0.22874961199076152	0.740336842474404	0.1854691222997423	35773.30205673017	0.9252525655094404	0.15468781869837375	3.8644748389108976	0.2182219012880481	-0.13260331918514576	0.09552576917991334	0.047780394148689086	0.33303620277645957	0.047780394148689086	0.2767701986557945	0.04548988987662715	0.9761098029256555	0.9761098029256555	0.9904439211702623	0.984073201950437	-0.14436504591244714	0.2519559962601011	0.047780394148689086	1.962788345328414
102	0.936363	0	0	301.387	285.0	246.0	311.4514408378937	311.4514408378937	39946.5	282.208	0.06797956106755479	83130.09130417308	2.081035667810023	41364	-0.1429143557463524	0.6919116161910499	910.5865130032034	0.7368156177116254	0.42712026471215925	5.063615589136061	3.0216585146210093	0.26703795838402333	0.2665112886473791	0.24537679399197435	-1.016569442657587	4.038227957278597	0.1776656054996218	0.44511332618925564	0.22413778113238408	8195.278617028831	0.6710285024780318	0.1270976061747761	3.3012398245405863	0.7646269690055492	-0.44446051310466983	0.46454726506670974	0.18172795821806584	0.43760119413317544	0.18172795821806584	0.6828498836449446	0.14850326846256426	0.909136020890967	0.909136020890967	0.9636544083563869	0.9394240139273113	-0.16395498760329477	0.45793785544798044	0.18172795821806584	1.797367934549873
103	0.728688	0	0	379.212	345.0	291.0	369.4996617048519	369.4996617048519	63069.0	276.327	0.059121580400310146	129603.09902113496	2.054941397852114	64539	-0.19975693813127482	0.8784345175911231	2030.5927767406151	0.8039590190889339	0.596855984417756	2.9031904110366784	1.9373725544613358	0.3444129995532231	0.31832289503457467	0.300831952025553	-1.0661607864796303	3.003533340940966	0.24632880126606432	0.5321346723754077	0.31326608554705426	18275.334990665535	0.6296087210839161	0.18183784404088957	3.162901798578157	0.7844444274835086	-0.4366920332231049	0.5309696940533244	0.2077264692491953	0.4376373038415206	0.2077264692491953	0.7362991480006712	0.16439337603264093	0.8961367653754023	0.8961367653754023	0.9584547061501609	0.9307578435836015	-0.15756127289605557	0.47071275208062063	0.2077264692491953	1.7555883444009184
104	0.583234	0	0	387.701	345.0	240.0	354.41924326988794	354.41924326988794	39045.75	226.121	0.06835548132438428	81425.41079451036	2.085384729311394	40509	-0.3362778643534583	1.0144146823561497	1787.6943974116866	0.813646399176066	0.7525287045953533	2.6022171862979224	2.3072204056353462	0.41418198688450736	0.37720812197452763	0.4162508402418948	-0.837963667417027	3.1451840730523735	0.30762595290986616	0.6302199299101211	-0.04491503842111616	16089.24957670518	0.623504831259942	0.25489119277236777	3.2039111828630453	1.0887583672687355	-0.6155087346767005	0.6613327449500039	0.08953664166279421	0.7615671648281668	0.08953664166279421	0.434125132240216	0.08143319415852335	0.955231679168603	0.955231679168603	0.9820926716674412	0.9701544527790686	-0.49085962314470744	0.7404993755081561	0.08953664166279421	1.749559834564814
105	0.734412	0	0	367.799	333.0	252.0	374.42355695121535	374.42355695121535	44466.0	270.116	0.06579239218196029	92255.83050623426	2.0747499326729244	45927	0.13520728582755678	0.9949400764584618	2617.519613440316	0.3311830446768238	0.412671739502834	3.810057158877812	1.5451690624622412	0.2692377813640541	0.6274387617962374	0.7026309276439541	-0.9996399978052378	2.544809060267479	0.1825299112898466	0.7161964897993048	-0.8648483936080442	23557.676520962843	0.8855393896509871	0.11925801219645021	3.8000497060365115	0.42873661042496836	-0.2454139142367155	0.16517909319608115	0.05281872292294724	0.5153024672124393	0.05281872292294724	0.29821966500182195	0.050026674387474324	0.9735906385385263	0.9735906385385263	0.9894362554154106	0.9823937590256842	-0.27466250940362197	0.40068613921265134	0.05281872292294724	1.9421530224993284
106	0.638914	0	0	322.3	261.0	228.0	325.6762195801222	325.6762195801222	41444.25	205.922	0.06760851759414892	85662.79375646159	2.066940377892267	42633	0.045091748560399214	1.0140750691999822	1971.6453549630178	0.3787204358226146	0.502986071247187	3.14641751077315	1.940962324799796	0.3012400700596742	0.5223239299443593	0.5093865835578025	-1.0769541026833254	3.0179164274831214	0.21272292467732265	0.6451529799391663	0.017444496618544122	17744.80819466716	0.8638655468925787	0.14340007973186636	3.747430844688581	0.4091726347286418	-0.2448106599375789	0.18278220474771564	0.08035313015567838	0.3891744382093095	0.08035313015567838	0.40335414033133676	0.07388957298804162	0.9598234349221608	0.9598234349221608	0.9839293739688644	0.9732156232814405	-0.16361936398984908	0.33683044485759905	0.08035313015567838	1.92920246992214
107	0.828684	0	0	374.953	336.0	285.0	398.8984833262719	398.8984833262719	77719.5	310.718	0.0557026250427036	158110.89397785228	2.0343786820277057	78876	-0.24969413534778095	0.8059339700103055	2233.5317057637626	0.849805913664148	0.6067443551099665	3.495736484439886	2.516346307065302	0.33910333080776733	0.281660559867858	0.2678231087166023	-0.731520534993931	3.247866842059233	0.24879603767904807	0.504829675802135	0.4989392000912788	20101.785351873863	0.6004403517064227	0.17552033058541344	3.0997882615583485	0.9466461418086604	-0.5134949288744639	0.6458319106698502	0.1513799856248086	0.6202311052552616	0.1513799856248086	0.6098392310428643	0.12788514894411546	0.9243100071875957	0.9243100071875957	0.9697240028750382	0.9495400047917306	-0.31655263637691144	0.6398670433961005	0.1513799856248086	1.7251594181235843
108	0.629772	0	0	355.765	303.0	234.0	339.8882169184451	339.8882169184451	39537.75	224.051	0.06790578409515644	82651.7379719331	2.0904512262820494	41085	0.13459230325398555	1.116407079158981	2609.3682859679648	0.2506662306908196	0.5927938269615065	3.7969910581022854	3.080036630968972	0.3255535391860028	0.6398540833485351	0.6532869018453037	-0.9027968939286513	3.9828335248976234	0.23876017817381423	0.7560443964849486	0.19848441573559564	23484.314573711683	0.9198210106181972	0.16218988147849614	3.8586877253897227	0.2323808167459189	-0.14043362966975334	0.10065844834906984	0.049014223171115236	0.3449265027663514	0.049014223171115236	0.28204423981772586	0.04660220546217286	0.9754928884144424	0.9754928884144424	0.990197155365777	0.9836619256096283	-0.1514689519533426	0.26216713870758324	0.049014223171115236	1.9610649456584268
109	0.561778	0	0	362.942	234.0	252.0	344.30800164968576	344.30800164968576	35172.0	203.893	0.07116131419313669	72952.16878912807	2.0741546909225543	36306	-0.4711076654330645	0.750084454749106	1022.5285186460715	0.858966551552423	0.5300737046665734	3.25590069695608	2.276574604976819	0.3534378832872637	0.20161378140786207	0.23489402904725282	-1.005379218012764	3.281953822989583	0.23343410252385355	0.5034655602063066	-0.21463909563060765	9202.756667814643	0.5945273307771399	0.212829453460273	3.0926963085310666	1.0296003128533509	-0.5568505850268333	0.6997470741226849	0.11294330464490038	0.722117152304938	0.11294330464490038	0.5082438987623655	0.10011987327263229	0.9435283476775499	0.9435283476775499	0.97741133907102	0.9623522317850333	-0.4317649543579527	0.7236078760821066	0.11294330464490038	1.7163893202845055
110	0.849961	0	0	312.816	315.0	246.0	321.22422075553396	321.22422075553396	45626.25	265.882	0.06543532572374165	94365.88989211048	2.0682368130650772	46953	-0.07183766334833985	1.090921609052324	2545.656351133578	0.5391761908061483	0.6001338180132458	3.256197636697935	2.872568881279148	0.3589463998840643	0.5314131521666008	0.54705033647782	-0.8220049358648974	3.6945738171440454	0.2520301790761192	0.6985370883892935	-0.030212819804461347	22910.9071602022	0.7835909637507523	0.2055541255597488	3.5934223019772	0.8404686997675769	-0.4830849792761797	0.3576196683233687	0.07429567708711951	0.65596420549264	0.07429567708711951	0.38112813872040247	0.06871847023985361	0.9628521614564403	0.9628521614564403	0.9851408645825761	0.9752347743042935	-0.38710743068877557	0.5827473636115384	0.07429567708711951	1.87685671350692
111	0.777912	0	0	325.025	312.0	255.0	318.90437438203946	318.90437438203946	47846.25	252.841	0.06475543481903497	98425.24488712123	2.057115132055725	49041	-0.2496267938472674	0.7294398189954965	1121.5726721921837	0.9280031436614532	0.5225528078741183	4.431664291814067	2.284427968804592	0.3162039527219347	0.20260362331539744	0.1535182820291648	-1.147680443823434	3.4321084126280264	0.21933563578835788	0.4536859244035117	0.8031013442460615	10094.154049729654	0.5490685732978832	0.16478268982134153	2.854731011388658	0.7957267469728745	-0.3460469956194865	0.6671655576304748	0.23393244608919422	0.4807943117415925	0.23393244608919422	0.7844418727636631	0.1791187715783138	0.883033776955403	0.883033776955403	0.9532135107821611	0.9220225179702686	-0.17939459007689468	0.5313557885859789	0.23393244608919422	1.6572324114777517
112	0.685788	0	0	379.913	342.0	246.0	358.84815730333634	358.84815730333634	68063.25	260.539	0.05819795852960854	138521.81146399715	2.035192434448798	69111	-0.12540636662327143	0.758976215149214	1754.4161599572235	0.6696490533892887	0.4494955942935124	4.047321612632799	2.459193300564425	0.27636446410824006	0.318863307248371	0.32408922767024073	-0.8932946735413552	3.35248797410578	0.18978756374692335	0.47798467838910835	0.35117003785429607	15789.745439615011	0.7108819484430293	0.12679554406537025	3.383072150600152	0.6344535047066086	-0.3785677020216772	0.3851963322312107	0.1897450664515692	0.3399770304858256	0.1897450664515692	0.7005196620445947	0.15365399022540152	0.9051274667742155	0.9051274667742155	0.9620509867096863	0.9367516445161437	-0.10420169976179444	0.3585638306621237	0.1897450664515692	1.8259815612753123
113	0.68165	0	0	360.658	303.0	264.0	360.99861495579177	360.99861495579177	54840.75	245.843	0.06208275037051813	112438.60088129385	2.050274674968775	56034	0.08630706813833808	0.864497926926164	2075.5997520843052	0.3321704265207176	0.3826077330508763	3.92880720735356	2.112131839048587	0.2417594419513668	0.4866212366325784	0.5151604315318856	-0.5993925299641455	2.711524369012732	0.16477870631301184	0.577387326369529	0.0691160353546197	18680.397768758747	0.8850996757842438	0.0965758967103333	3.7908625002263356	0.4142646232946165	-0.24012693643396657	0.16596957455737738	0.05912803112960954	0.47416626319746524	0.05912803112960954	0.32319937490438466	0.055574547465483994	0.9704359844351952	0.9704359844351952	0.9881743937740781	0.9802906562901301	-0.24028010357300367	0.37784944414305355	0.05912803112960954	1.9401421719303802
114	0.665508	0	0	331.892	276.0	246.0	345.3129015834769	345.3129015834769	46316.25	220.877	0.06548741789377062	95239.07831612165	2.056277835880963	47457	-0.028811070491083297	1.0278982170854627	2443.750487047035	0.47121595330536054	0.5563457914190433	3.4068736222268723	1.9841175460869434	0.33814256770510986	0.5309734375012024	0.5623063328916506	-1.2979749071657765	3.28209245325272	0.23610343193638386	0.680768645440598	-0.41103368632470483	21993.75438342332	0.8188782841816884	0.18151315728318337	3.673940679155712	0.6674554100543326	-0.38392935747275575	0.27469596859574275	0.07372478033589114	0.5766211544629869	0.07372478033589114	0.3794456200336541	0.068268246487777	0.9631376098320544	0.9631376098320544	0.9852550439328218	0.9754250732213696	-0.31255091464883067	0.4980852272773141	0.07372478033589114	1.903601023107886
115	0.836878	0	0	299.007	258.0	255.0	305.30804116498473	305.30804116498473	43427.25	250.232	0.06627760900403279	90148.57049138479	2.075852615382848	44802	-0.374626811877464	0.6806274439429205	968.0871367990784	0.9188305931706252	0.5220521997662355	3.2283668345511476	2.3331954294729567	0.3250968038878645	0.16364885115496733	0.18286600251821067	-0.892298710959162	3.2254941404321187	0.22910455894884235	0.44099105324211496	-0.021554161567600257	8712.784231191705	0.5551990025699256	0.16769216255524927	2.895466183306414	0.8756190892774716	-0.4012535092293199	0.7091393812263265	0.18502495548521092	0.5861800582890595	0.18502495548521092	0.6901295530022697	0.15062210036480528	0.9074875222573945	0.9074875222573945	0.9629950089029579	0.938325014838263	-0.27187725263836726	0.6268289932442654	0.18502495548521092	1.6626595536830064
116	0.670114	0	0	355.397	303.0	291.0	345.0	345.0	53790.0	238.157	0.06241190460214378	110412.36641739213	2.0526560032978645	55017	-0.20431524766030507	1.0074748313911788	2325.7315413949286	0.7898001183001829	0.6952893896197039	3.093550466760147	2.616573133082493	0.38342776277856544	0.39421746836863125	0.37178167516744953	-0.7605467593560682	3.377119892438561	0.281197278009244	0.6168116864444311	0.4110852211042101	20931.583872554358	0.6384724367024239	0.22504924416745026	3.2205955821441847	1.001218145854942	-0.5684963766401885	0.6064308090788002	0.1220391012090047	0.6650866728940732	0.1220391012090047	0.5338598069654075	0.10695531706044589	0.9389804493954975	0.9389804493954975	0.975592179758199	0.9593202995969983	-0.36899065218870286	0.6643177024706632	0.1220391012090047	1.7605383775828958
117	0.732495	0	0	395.54	345.0	273.0	387.6041795440292	387.6041795440292	61429.5	289.731	0.059531322684886076	126470.69723301195	2.058794182485808	63000	-0.3489243694261762	0.6550979037884619	1280.1757164465603	0.9848101524576871	0.5041440537578329	4.120578363704092	2.225700532803249	0.3167549464953685	0.12499104066700073	0.07339322637557781	-1.2645275316740556	3.4902280644773045	0.21491254823162328	0.42764733742495287	0.7411959128053762	11521.581448019042	0.5104917959183672	0.1672594849596316	2.5869614883881686	0.7240616597452947	-0.1682242965272262	0.6955549928569911	0.2814037398965219	0.4238768625389986	0.2814037398965219	0.8541834337108276	0.20134907876654484	0.859298130051739	0.859298130051739	0.9437192520206956	0.906198753367826	-0.13810035784473418	0.4811432084326036	0.2814037398965219	1.5758877861121432
118	0.744401	0	0	351.575	336.0	252.0	353.7711124441904	353.7711124441904	52006.5	261.713	0.06249586487454593	107813.03203778129	2.073068405637397	53622	-0.7100383934458855	0.30532995746104674	1064.560261412902	0.8858783953116328	0.45328944236916624	3.2549407194862074	1.211908842199379	0.2956139359730107	-0.17252262962204015	-0.14795948490811942	-1.3265120350679513	2.5384208772673302	0.19845808553407188	0.4227025578374228	-0.14550173455385865	9581.042352716118	0.5769942016629555	0.14891339467059614	1.7934988400323024	0.8253915004825333	0.4161912142584342	0.627081590815753	0.21285868890407889	0.4928889732616665	0.21285868890407889	0.7439286723619883	0.16688270881078554	0.8935706555479606	0.8935706555479606	0.9574282622191842	0.9290471036986403	-0.19575919016995075	0.5342302427896087	0.21285868890407889	1.2999760614947806
119	0.768218	0	0	325.188	273.0	273.0	343.9026024908797	343.9026024908797	56134.5	249.815	0.061919758483765484	114500.69159649618	2.0397561498988357	57087	-0.34421492855552116	0.8089166320295637	1641.8582608284223	0.8974341747676882	0.6670036247004573	2.7781793106306374	2.2606304034364415	0.3684229196424048	0.24222910051074834	0.2203840219997484	-1.0112185532559783	3.27184895669242	0.272323096923413	0.5087688057949575	0.186483792619975	14776.724347455802	0.569391779502774	0.2001707606157809	2.9826193461618864	0.9355068272710143	-0.468875101720453	0.7052791763901762	0.15522478381104257	0.6392413306224409	0.15522478381104257	0.6222880931737755	0.13104543877351932	0.9223876080944786	0.9223876080944786	0.9689550432377916	0.9482584053963191	-0.32875360050684543	0.6668765721061304	0.15522478381104257	1.686743912689136
120	0.676985	0	0	352.982	339.0	234.0	352.33081046085084	352.33081046085084	60690.75	238.963	0.06035573719965969	123741.07991915308	2.038878740486039	61713	-0.06927613809024152	1.0868872478981897	3444.3377120908644	0.5336050152291139	0.5973510827606892	3.6393144819538517	3.0095869587969513	0.3582821693398201	0.541157446802407	0.5623744584547716	-1.2682175693602447	4.277804528157196	0.2462046872815459	0.7087381141618079	-0.06913338179603268	30999.039408817778	0.7865522106014173	0.2094583322359359	3.5896091043019664	0.6419151046644215	-0.37989286560278945	0.3047121089085346	0.1119911138348695	0.4624386802385171	0.1119911138348695	0.5058420019495691	0.09944215479331943	0.9440044430825653	0.9440044430825653	0.977601777233026	0.9626696287217101	-0.20088466925064102	0.4355002672773525	0.1119911138348695	1.8818682204064672
121	0.856694	0	0	356.552	339.0	285.0	371.4310164754688	371.4310164754688	68645.25	305.456	0.057836888729273575	140180.04529415787	2.042093885507852	69912	-0.023530659919186764	0.9697486749407749	3121.7415785786343	0.5226033980626652	0.49663966742998084	4.1756161031072425	2.717184541824041	0.30883054228160745	0.4912120746421669	0.49150306926746	-0.9248396859958186	3.642024227819859	0.2102078467511676	0.6339337385594525	0.28135399917347076	28095.67420720771	0.7923643806325775	0.16058268260970254	3.604381543781587	0.7034016943572103	-0.4104609301831595	0.3148737489023995	0.09527940438320301	0.5352987510051785	0.09527940438320301	0.45343147755236834	0.08615231636509132	0.9523602978083985	0.9523602978083985	0.9809441191233594	0.9682401985389323	-0.2652698160501278	0.4889564654484326	0.09527940438320301	1.8840070819910628
122	0.684024	0	0	370.931	342.0	240.0	351.4612354157994	351.4612354157994	45849.0	253.725	0.06493304148795279	95405.1071963536	2.0808547012225698	47448	-0.21351946880009295	0.849012567072739	1491.0035910116906	0.7461267484981339	0.56251696016797	3.4153580642627483	2.140718179310299	0.33428056168404124	0.3141876248122344	0.3073295683924717	-1.067711889795899	3.208430069106198	0.227943127386197	0.5318040542949862	0.10524752192992466	13419.032319105216	0.6653779465369196	0.18410168857943135	3.2792541315599157	0.8119344483414614	-0.46878132117823845	0.4928193613887913	0.17375866225312808	0.4786396825766692	0.17375866225312808	0.6660281874691725	0.14352632353499567	0.913120668873436	0.913120668873436	0.9652482675493744	0.942080445915624	-0.19230282590683323	0.49834105610656537	0.17375866225312808	1.7887111542288265
123	0.662091	0	0	335.988	285.0	243.0	323.40222633742025	323.40222633742025	43855.5	222.455	0.06659659341630242	90305.6288482315	2.059163134572209	44964	-0.0862174034447759	1.1422202266256882	2517.82116217138	0.6161158335579077	0.7189527414205501	3.442234208658244	3.722289010566787	0.401011905663101	0.5074251173020875	0.4967172517610753	-1.1160686276417802	4.838357638208567	0.29017436021704457	0.7099066180557577	0.25396380032144705	22660.390459542417	0.7414818964859639	0.24648715669032617	3.474668034444107	0.6308099857488757	-0.37879622538677893	0.3486277548432548	0.15795763159783066	0.37632468296756183	0.15795763159783066	0.6293560139962315	0.13299869282800975	0.9210211842010847	0.9210211842010847	0.9684084736804339	0.9473474561340565	-0.1303464961272036	0.3822685613953228	0.15795763159783066	1.851215616747674
124	0.759621	0	0	327.233	336.0	243.0	341.97368319799114	341.97368319799114	54070.5	248.573	0.062422463636368865	110777.13864141816	2.048753731543414	55215	-0.11403309053176955	1.0398549262523769	3037.7057480358485	0.5998595524357083	0.6098773873066311	3.382080673018489	2.499727140782365	0.3676448011713322	0.529296394549561	0.6003947060274272	-1.2815126605187495	3.7812398013011146	0.2556172611090703	0.7036643810880562	-0.4905025487369292	27339.351732322637	0.7505650704835309	0.2149888879288727	3.521151230476976	0.8143374227640062	-0.4752822708306349	0.38418825906764487	0.1039724971770793	0.5738771877106053	0.1039724971770793	0.48129569312238535	0.09314055012644609	0.9480137514114604	0.9480137514114604	0.9792055005645841	0.9653425009409735	-0.2925943752999801	0.5399750969451188	0.1039724971770793	1.8577124930218385
125	0.821573	0	0	330.061	333.0	258.0	336.02678464670043	336.02678464670043	51675.75	271.169	0.06345157400855378	105738.44442034906	2.046190803623538	52722	-0.4553218072546663	1.0268684661513625	2290.4302844010454	0.8915947236429331	0.8107839474218964	2.8290497412115987	3.632959725721743	0.4521024765582064	0.29460984499620646	0.31260641723207255	-1.1116707170723918	4.744630442794135	0.3358575362439569	0.6252934148272559	0.1460997036408108	20613.87255960941	0.573239013544754	0.304196893857642	3.026352251450822	1.0318521572608295	-0.5349883843411949	0.7455822423944907	0.10539279447016489	0.7523298977124968	0.10539279447016489	0.4852873681972221	0.09421185840759243	0.9473036027649175	0.9473036027649175	0.978921441105967	0.964869068509945	-0.4701339467108615	0.7523561740733238	0.10539279447016489	1.6930162162286346
126	0.569334	0	0	386.007	339.0	246.0	377.1180186625932	377.1180186625932	55297.5	219.767	0.06210725446286073	113017.43806422706	2.043807370391556	56349	-0.2677355931687005	0.8506236885380732	1980.4107655767648	0.7827063502224918	0.5503037735382538	3.956078495341508	2.661300620825231	0.3573867474527047	0.3173117925975172	0.353575118890618	-1.4038466095057405	4.065147230330972	0.24036874563202765	0.5624135654654073	-0.17838165143481888	17823.696890190884	0.6428874288423754	0.21562224489806228	3.2384069565828506	0.9317932722620058	-0.5316347192355113	0.5640368476114086	0.1440496046388112	0.5931046113921573	0.1440496046388112	0.594571085114485	0.12326929424424113	0.9279751976805944	0.9279751976805944	0.9711900790722378	0.9519834651203962	-0.2914171279178099	0.6034120056218784	0.1440496046388112	1.7701439196340856
127	0.713461	0	0	321.677	291.0	252.0	324.49961479175903	324.49961479175903	50463.75	229.504	0.06382243009872955	103473.81660863264	2.050458331151225	51543	0.20305523536751952	1.2138459566405215	3581.045574646623	0.1758282680446996	0.5340026452008313	3.3078826661914458	2.60606713877126	0.3121818544919721	0.685573160222308	0.6607717883968032	-0.6360917785195009	3.242158917290761	0.22106312424411098	0.7907538817655345	0.4224549236536289	32229.41017181961	0.9486576974229546	0.15528114351005853	3.9046070122391665	0.09338805809109706	-0.06603635966629075	0.05551039031095311	0.04152265416553602	0.14368939318117793	0.04152265416553602	0.24918092641374656	0.03979582464476641	0.979238672917232	0.979238672917232	0.9916954691668929	0.9861591152781547	-0.04280674413931078	0.11647633993156487	0.04152265416553602	1.975122779773978
128	0.94237	0	0	274.877	303.0	237.0	304.20059171540083	304.20059171540083	36471.75	259.036	0.06982404767978495	76169.92094936987	2.088463562877292	37872	0.21901371542975956	1.1753336447767637	2875.34288046263	0.258064742937601	0.42892719794045264	4.605250980886077	2.592103910476029	0.29693862018541445	0.7251297256508789	0.754198683297657	-0.9990545205051838	3.591158430981213	0.19157408647761795	0.8266219912751841	-0.19313520620019978	25878.08592416367	0.9168053291575706	0.15749079743723168	3.8617256338595785	0.2973148718507641	-0.17037029883820548	0.11226212445820048	0.03951409599453587	0.47860690755711643	0.03951409599453587	0.24000279515862805	0.03794975390501088	0.980242952002732	0.980242952002732	0.9920971808010929	0.986828634668488	-0.25673162390513127	0.34002169928791826	0.03951409599453587	1.9604942272856154
129	0.744591	0	0	365.724	315.0	279.0	345.469246098694	345.469246098694	50958.75	272.315	0.06296005037120919	105575.92664188475	2.0717919227195476	52542	-0.4331250726358774	0.8377489760009718	1638.5062465049343	0.9519704578084068	0.794296280398031	2.1472894101176254	1.9321127401049252	0.4126748465302899	0.21695353723051528	0.21996298013583648	-0.9626559262345645	2.89476866633949	0.326777827404116	0.5297756650799307	0.05755307755810861	14746.556218544409	0.5329204262489289	0.2335934179940503	2.814748994357206	0.9303332871720763	-0.37356872083807857	0.800695022633549	0.13445206755688566	0.7124542307048427	0.13445206755688566	0.5690687884311609	0.11630267143086322	0.9327739662215572	0.9327739662215572	0.9731095864886228	0.9551826441477048	-0.41061769326114256	0.7362363925001832	0.13445206755688566	1.6273250093785494
130	0.88481	0	0	330.837	318.0	270.0	347.6118525021838	347.6118525021838	63200.25	292.727	0.0594180276479818	129135.33408890679	2.0432725201072275	64377	-0.33853297816279265	0.697383383420486	1356.3325190660003	0.9721480583589416	0.5633931089312569	3.329836456557888	2.1371253863086848	0.3297657944269195	0.1404853413366494	0.0794683607216882	-1.206885324767162	3.344010711075847	0.23334331495883034	0.43545068160328515	0.5558590981311202	12206.992671594002	0.5191809372617348	0.16988116497829078	2.6845165283608194	0.796756643914555	-0.2470328070970505	0.736603416803596	0.2242765301528776	0.5331953150326587	0.2242765301528776	0.7672380679765298	0.17381913367220275	0.8878617349235612	0.8878617349235612	0.9551446939694245	0.9252411566157075	-0.21896289489404225	0.5876477374822555	0.2242765301528776	1.5988849311457527
131	0.64944	0	0	346.245	324.0	246.0	334.71181634355247	334.71181634355247	48471.0	224.865	0.06464192063415977	99454.52006007827	2.0518355317628743	49536	-0.46451847336454055	1.1815560046310774	2633.263794077413	0.9822339221124026	1.047501940542666	2.3472831017189955	3.093621153957351	0.541070119858843	0.27473036922990096	0.1340540640884115	-0.8947424846588498	3.988363638616201	0.4212485253124643	0.6916843847942027	0.4865868156538927	23699.37414669672	0.5122638741591738	0.4029505123909371	2.672020063043285	0.9247454193710785	-0.24546777303671322	0.8731847127953125	0.10445863264759087	0.786306504986914	0.10445863264759087	0.482893251038791	0.09353688588174822	0.9477706836762045	0.9477706836762045	0.9791082734704819	0.9651804557841364	-0.511098767810126	0.7963062707787969	0.10445863264759087	1.5747497931223604
132	0.656036	0	0	359.478	306.0	261.0	346.8083043988422	346.8083043988422	47565.0	235.831	0.0642322191764328	98837.75335308685	2.077951295134802	49167	-0.45390873956852634	0.8585418210334093	1445.6766957006753	0.974052192899838	0.6847568142270968	2.7492957087088894	1.9998031780785708	0.39927137023584897	0.14991579954064127	0.07867989371921566	-1.119644531178204	3.1194477092567747	0.2915846904480091	0.514422540517351	0.36066580545469523	13011.090261306077	0.5178775600851202	0.24215580324041597	2.685195635235961	0.840876730270619	-0.25474757862155495	0.7795362607343272	0.1860466971858479	0.6146673276356636	0.1860466971858479	0.6924447015614177	0.1512913078618562	0.9069766514070761	0.9069766514070761	0.9627906605628305	0.9379844342713841	-0.29578211440782676	0.661191848506537	0.1860466971858479	1.5927396612762952
133	0.822997	0	0	371.173	345.0	282.0	373.01474501686926	373.01474501686926	57868.5	305.474	0.060375872739840776	119834.58781111747	2.070808605910253	59643	0.03493692975352872	1.0461015491508794	2764.674107515592	0.4677027574640374	0.5197107424756005	5.043232319519014	3.0996904266781615	0.3215670613137703	0.49106452846784626	0.4241425302297007	-0.9467389171448276	4.0464293438229895	0.21653921609296892	0.6458973270591049	0.9035899681413843	24882.066967640327	0.8206522106670497	0.17603898598274806	3.6384172670106536	0.4059589973427022	-0.255652674899107	0.22477173015633672	0.13102795184327748	0.26352134148644335	0.13102795184327748	0.5594580612767295	0.11373715336940309	0.9344860240783613	0.9344860240783613	0.9737944096313444	0.9563240160522408	-0.0785090523060509	0.2592828930881857	0.13102795184327748	1.9013104143107642
134	0.633303	0	0	355.694	327.0	207.0	345.0130432317016	345.0130432317016	51695.25	225.262	0.06324580027577968	106109.1556853398	2.052590048125114	52866	0.14054718733260746	1.1006981875372812	3315.0694127045986	0.28371516161885313	0.5271417256025661	3.901922405002747	2.686265192189	0.3086239728724443	0.6389228435831703	0.63003593253499	-1.0266952050730749	3.7129603972620746	0.21565629476983866	0.7512411037063645	0.05892853667571455	29835.624714341386	0.906134603544251	0.1561407958455524	3.834371761505052	0.3085099717573929	-0.18126156368760699	0.1258407422769564	0.051789410615566786	0.4167793277506363	0.051789410615566786	0.2939411738553468	0.04910665827704545	0.9741052946922165	0.9741052946922165	0.9896421178768867	0.9827368631281445	-0.1985867698716155	0.31976878468789033	0.051789410615566786	1.9534221556042786
135	0.773321	0	0	308.392	270.0	258.0	307.0276860480175	307.0276860480175	50068.5	238.486	0.06421329658179757	102306.26080542672	2.0433258596807717	51003	-0.09729920752858133	0.8519347570332076	1754.7507790105572	0.5859092928457407	0.5025356282974178	3.905409359845061	2.3781540726031434	0.3063842812780132	0.390984297655596	0.4238488514465187	-1.009308310735006	3.3874623833381494	0.20980468325774906	0.5564563665227981	-0.30770607818540613	15792.757011095015	0.7582809643215643	0.15677496683051487	3.532852162523327	0.7921322803461001	-0.4627057315368505	0.372075706097739	0.10457383340424298	0.5613351523492469	0.10457383340424298	0.4824486284023094	0.09352792463842034	0.9477130832978785	0.9477130832978785	0.9790852333191514	0.965142055531919	-0.2829168932700979	0.5269783133107219	0.10457383340424298	1.8617130264084827
136	0.739068	0	0	357.973	333.0	264.0	362.49137920783716	362.49137920783716	55950.75	264.566	0.06187319065464956	114336.67382922342	2.0435235243356598	57015	-0.7310862087290103	0.9968717080467688	2911.819668567563	0.9753806735929265	1.0294217376536556	2.2767140736380926	2.5450484713537485	0.5513848134246534	0.1618087176163384	0.1553194375149054	-1.4296223878511336	3.974670859204882	0.416999154517682	0.6779675821115995	-0.07352844779675165	26206.37701710807	0.5169675242277247	0.43345798129760427	2.7129729963972173	0.8807794940152573	-0.28265299759731766	0.8074096123603909	0.15507553373786037	0.6777439011857399	0.15507553373786037	0.6209917956462927	0.13078002083461648	0.9224622331310698	0.9224622331310698	0.9689848932524279	0.9483081554207132	-0.3668525367413971	0.7127669836325357	0.15507553373786037	1.5968369210887159
137	0.753426	0	0	355.097	312.0	273.0	360.72427143179596	360.72427143179596	59424.0	267.54	0.060205682326165716	122317.3029457782	2.05838218473644	60903	-0.048718450297055	1.0487071975299553	3024.089027019628	0.5142911821835702	0.5530241389585397	3.648027281325956	3.302349152888994	0.34410416104708225	0.5037420211571755	0.4999943736164502	-1.122235896510691	4.424585049399685	0.23902741165305874	0.6684965925525838	0.040078000496895284	27216.80124317665	0.7967242912884307	0.1931316703748991	3.611285411228934	0.6932988046882045	-0.4045569239299249	0.30912676126540867	0.09438911762881576	0.5320284449328196	0.09438911762881576	0.45085308775853716	0.08546795540458199	0.9528054411855922	0.9528054411855922	0.9811221764742368	0.9685369607903946	-0.2623169527165351	0.4847560904894357	0.09438911762881576	1.8861599900144475
138	0.633614	0	0	323.099	246.0	234.0	350.7948118202434	350.7948118202434	41040.0	204.72	0.06801161490444642	84600.43682287123	2.061414152604075	42129	0.014808242817741912	1.1641394171406452	2634.4280620338677	0.45661722496822676	0.6932473749884178	2.254367546627592	2.2404971835700307	0.37238220922120585	0.6082461261375391	0.6533255618860212	-0.40478885256998465	2.6452860361400155	0.28863142732037145	0.7501944577408545	0.040842006814271976	23709.85255830481	0.8262166149037495	0.1928283744637715	3.670562671375847	0.6248509394930419	-0.3627781852764922	0.26557963811424934	0.08201733219253662	0.5281021329297977	0.08201733219253662	0.40885793268781867	0.07525053215756299	0.9589913339037317	0.9589913339037317	0.9835965335614927	0.9726608892691545	-0.266552280638501	0.4637281784353557	0.08201733219253662	1.903857112490705
139	0.719848	0	0	363.804	300.0	291.0	355.2182427747764	355.2182427747764	53656.5	261.884	0.06256858192264506	109953.57960228226	2.049212669523399	54792	-0.22054326532930135	0.672790658366162	1026.176474686575	0.8505621833045374	0.465278085258054	3.8969937808948325	2.1616805311919345	0.2795869604185141	0.1911338062613789	0.17029032628746388	-1.1883216826660534	3.350002213857988	0.18932531026488267	0.4105572306028619	0.19322765337086006	9235.588272179175	0.5999532589044432	0.13202510770432924	3.039617364355766	0.7371036933999904	-0.38238057633088085	0.5560202425912053	0.24818764592939352	0.3829210573918689	0.24818764592939352	0.806720371458125	0.186167738653899	0.8759061770353033	0.8759061770353033	0.9503624708141213	0.9172707846902021	-0.11891858641474495	0.4244009093035721	0.24818764592939352	1.7212370624401543
140	0.700308	0	0	310.757	270.0	231.0	299.1738624947039	299.1738624947039	35555.25	217.626	0.07132471082132423	73312.8207242397	2.0619408026730146	36513	-0.1508369320605338	1.0706680039322505	1657.45490285522	0.7732068927566487	0.709260930576455	3.2969222641643805	2.9226271004374396	0.39529383401278506	0.41734035808896786	0.3614070733557952	-0.7418877075409132	3.6645148079783527	0.2913469210364641	0.6391729047626327	0.561712499932967	14917.094125696982	0.6487725533528292	0.2343690276928736	3.247817650940165	0.9109541770821001	-0.5210230613830914	0.5497979721186221	0.14948725207413555	0.5724701392509619	0.14948725207413555	0.6082784155719121	0.12709184137385468	0.9252563739629323	0.9252563739629323	0.9701025495851728	0.950170915975288	-0.27195763473718276	0.5846769462571005	0.14948725207413555	1.7741870923257443
141	0.701433	0	0	365.447	342.0	261.0	347.2232711095269	347.2232711095269	60246.0	256.336	0.06050983627850831	122822.22433146308	2.0386784903804913	61245	-0.0075394291676389785	0.9260407000007603	2430.071772968106	0.4825886406180988	0.524566344276131	3.2461002871815374	2.405677131135582	0.2964902935433642	0.4732729874721481	0.4856727145439682	-0.6945134864802347	3.1001906176158167	0.2161235947359922	0.597579218026784	0.0921637054430672	21870.645956712953	0.8131015088637445	0.13311360114669069	3.6387928460295886	0.6175966270024779	-0.3628231883435885	0.2774329136829393	0.09637746298738953	0.48444879507212013	0.09637746298738953	0.45686636902955113	0.08702548392801195	0.9518112685063052	0.9518112685063052	0.980724507402522	0.9678741790042035	-0.22507079762093574	0.44024497624831394	0.09637746298738953	1.8956605258410943
142	0.704834	0	0	348.362	303.0	258.0	338.4154251803543	338.4154251803543	44550.0	245.537	0.06536425426123033	92977.01932553563	2.0870262474867705	46215	-0.434887716951107	0.8585418210334093	1383.2688099928396	0.965468613180873	0.684756814227097	2.7941685445015896	1.9998031780785708	0.3978732673010835	0.16456697844713952	0.09770091633663502	-1.1386655537956232	3.1384687318741937	0.2858234571470635	0.5190187749984989	0.3333654423105081	12449.419289935557	0.5237437483941372	0.24229819840572125	2.738081113615223	0.8475470801971368	-0.2962409407800522	0.7629641627164997	0.18801711662172393	0.6045957634730743	0.18801711662172393	0.6967775067021016	0.15255594244531506	0.9059914416891379	0.9059914416891379	0.9623965766756551	0.9373276277927587	-0.28623327644073787	0.6506449596700739	0.18801711662172393	1.6106965573086953
143	0.836344	0	0	340.524	321.0	255.0	338.7742611238345	338.7742611238345	53883.75	284.795	0.062230677928615946	110862.53389794109	2.057439096164263	55233	0.1255310297670101	1.0405947761479677	3237.7761929695107	0.38000027159247013	0.44856065999066563	4.297646140260492	2.7451252841124973	0.29204641230984696	0.6154376242372063	0.6638038217558085	-0.9510145542105873	3.696139838323085	0.19110212205700663	0.726349013572401	-0.4084927273414999	29139.985736725597	0.8632680459580655	0.1488194201908632	3.759636662630166	0.6477083828352379	-0.3600195123083697	0.23126901795323984	0.04061514237170609	0.7012063793532445	0.04061514237170609	0.2449684313773445	0.038958125807823235	0.9796924288141469	0.9796924288141469	0.9918769715256588	0.9864616192094313	-0.4629014491181785	0.5433251066047898	0.04061514237170609	1.9266480779386728
144	0.853745	0	0	303.937	321.0	240.0	328.37326322342386	328.37326322342386	38051.25	259.484	0.06896620899736364	79328.10062416107	2.0847698991271266	39429	-0.045650183576205774	1.0411198564321724	2332.218430488787	0.49790917761373954	0.4866134507500204	3.895882436667998	2.2287810852293877	0.33287206872315783	0.5831515471701136	0.6518290958321563	-1.164861120301252	3.3936422055306394	0.21509128338400305	0.7296221080556162	-0.6066519340383174	20989.96587439908	0.8052370841884773	0.1922826935966241	3.6341023636042613	0.8022940259282919	-0.45830235549037507	0.327733706161006	0.06656667176406912	0.6624974095373646	0.06656667176406912	0.352670807453375	0.062109019998065444	0.9667166641179654	0.9667166641179654	0.9866866656471861	0.9778111094119769	-0.3986030104958065	0.5740509585668779	0.06656667176406912	1.8891285664954318
145	0.805435	0	0	306.783	312.0	243.0	315.91296269700615	315.91296269700615	51374.25	247.093	0.06389051914055925	104603.13579329012	2.0361004937938776	52182	-0.03432929972251212	1.147184154491066	3254.43810135735	0.47617112867230216	0.600133818013246	3.783716089519122	3.3789317902278238	0.3641216511517593	0.585982180671469	0.5845587001036479	-0.8220049358648974	4.2009367260927215	0.25398678451811213	0.7492019557040185	0.15883221304567588	29289.942912216153	0.816367730852701	0.217928454366236	3.6652415339127264	0.7339326211607348	-0.4189709243371024	0.29538242494172945	0.06632005022694398	0.6331047422893727	0.06632005022694398	0.3514618266779316	0.0618741525975163	0.966839974886528	0.966839974886528	0.9867359899546111	0.9778933165910186	-0.37076205725785416	0.541591922811017	0.06632005022694398	1.8994671863420662
146	0.830183	0	0	360.115	342.0	276.0	350.1785258978626	350.1785258978626	61590.75	298.961	0.05956008066275917	126630.7489915408	2.0560027113087727	63063	-0.38008222783515166	0.44302232646912487	738.5891447340703	0.99890474428236	0.4024066709932017	3.6448136902672448	1.7234071887202218	0.25244333704828176	0.021162754089161937	0.0040332308401773865	-1.0934395082321913	2.816846696952413	0.17735877487461818	0.32466494672874013	0.36479541642292257	6647.302302606632	0.5007589812784617	0.10495946547373734	2.3969187193193635	0.6825662087240656	-0.03883046447792372	0.6810545085073025	0.31756500233016993	0.3639941089102017	0.31756500233016993	0.900813475468861	0.2164497003236571	0.841217498834915	0.841217498834915	0.936486999533966	0.8941449992232767	-0.0987528320822227	0.4210387582393609	0.31756500233016993	1.518567073494816
147	0.769772	0	0	361.674	270.0	276.0	354.2033314354906	354.2033314354906	44121.75	278.406	0.06627397692563003	91112.13958083595	2.0650164506357056	45378	-0.10331378123375778	1.1954373323738057	3158.6049138819253	0.5669021398034956	0.6679291441410329	3.458200222464864	2.8838137800636385	0.40468820777999986	0.6012655791375999	0.6759368869307805	-1.0124395607590524	3.8962533408226907	0.2814586788786847	0.791491458860431	-0.30203190761255067	28427.444224937328	0.7686756119677611	0.2649384327933399	3.5668335609868276	0.8174241454619666	-0.4735697081177658	0.3637155337947886	0.08790552397324831	0.6106698079065179	0.08790552397324831	0.4293989834243199	0.08017363801122805	0.9560472380133759	0.9560472380133759	0.9824188952053503	0.9706981586755838	-0.33377503569514955	0.5570323626767332	0.08790552397324831	1.8702621076578172
148	0.658637	0	0	338.699	282.0	255.0	347.0288172472136	347.0288172472136	51326.25	223.079	0.06359375363741158	105025.80549941774	2.0462396044795352	52326	-0.4329454116773718	0.8454900891383378	1735.8123989098713	0.8340183117219404	0.5342715525796997	3.6085631267262195	2.4292236199995902	0.36812335183239275	0.24335044053350524	0.2539751559250992	-1.0817037255241497	3.51092734552374	0.23603021949014108	0.5464040118389913	0.009375582000601285	15622.311590188841	0.6105648217077766	0.23933790724589363	3.1425887751079324	0.9757177535968002	-0.5399076716917502	0.6379079868678603	0.13726525009343474	0.6459322687908643	0.13726525009343474	0.576317653237945	0.11830641671717673	0.9313673749532827	0.9313673749532827	0.9725469499813131	0.9542449166355218	-0.34267780772880974	0.6580878743121208	0.13726525009343474	1.73707380005155
149	0.697466	0	0	378.721	315.0	297.0	366.34410053936995	366.34410053936995	56808.0	264.145	0.061344595523269436	116496.84136951296	2.050711895675133	58050	-0.3475270376940888	0.8955656443908113	2270.8318822187516	0.7950402793845216	0.6513994001500951	3.248309529020032	3.249907845309182	0.38275575690069097	0.34202456177517615	0.37233663365871245	-0.9879081163438859	4.237815961653068	0.2701121337636765	0.5933523055348545	0.03800277743920604	20437.486939968763	0.6352	0.23508615762602608	3.240484750712102	1.1463091462417396	-0.6537932180421621	0.6670266376729208	0.06679527164849189	0.8179430152993722	0.06679527164849189	0.352222173312719	0.06220275649259975	0.9666023641757541	0.9666023641757541	0.9866409456703016	0.9777349094505026	-0.579165510062825	0.7756197194524744	0.06679527164849189	1.757960795512116
150	0.930556	0	0	318.861	303.0	294.0	343.86334494970527	343.86334494970527	53485.5	296.718	0.06235687282914081	110092.35718701463	2.0583589419004147	54846	0.31613004744213613	1.1427909242318177	4337.02072689178	0.20351041050039348	0.37442300445377485	4.2973330247353445	2.380014765035594	0.2561615776312569	0.7697150326380616	0.7846471808412506	-0.48513518208894163	2.865149947124536	0.16139076211528774	0.8436154481945672	-0.3241416845839664	39033.18654202602	0.9383576996166285	0.11922579296350803	3.89167927788042	0.23111711006535415	-0.132757714880464	0.08686239960793592	0.03227286012625243	0.4581681338078436	0.03227286012625243	0.20566463779392324	0.031231302465551575	0.9838635699368737	0.9838635699368737	0.9935454279747495	0.9892423799579158	-0.24706857792909734	0.3053053640720523	0.03227286012625243	1.9692719026478487
151	0.837891	0	0	354.316	267.0	297.0	357.80581325629686	357.80581325629686	47358.75	296.878	0.06441164207223152	98277.30551809588	2.0751667963807297	48906	0.25732497074027827	1.2618574680818684	4326.371175081058	0.24029737264850687	0.4928168328059719	4.0553339883550805	2.7771692013598615	0.3086459343081826	0.7963233965068994	0.8362081048015337	-0.6450516794140315	3.422220880773893	0.20930874795849436	0.8922818748886965	-0.3053390389826255	38937.340575729526	0.9239994939101928	0.1620359924306027	3.8764431837508244	0.3671388927471049	-0.19998382701885187	0.11985011009694445	0.023601687972449183	0.6709585787356678	0.023601687972449183	0.16086648901830403	0.023034240389393494	0.9881991560137754	0.9881991560137754	0.9952796624055102	0.9921327706758503	-0.455384140650402	0.4334424062695404	0.023601687972449183	1.962748009245683
152	0.678569	0	0	314.201	291.0	222.0	306.13232433050905	306.13232433050905	46351.5	213.207	0.06583139682447788	94789.50377635425	2.045014805914679	47241	-0.8618055738696162	0.6199847588156902	1586.4964460129493	0.9694147826389066	0.7866294358699775	2.4814084469697377	1.626138688416824	0.45052833201444636	0.007656822999394963	0.1443483557315177	-1.3557356847647184	2.9818743731815425	0.32784308804669954	0.5497702885462371	-0.5565920381625018	14278.468014116543	0.5210498141314672	0.3021887432297687	2.7495954236926172	0.920867057667417	-0.31969977408469635	0.8290302699170209	0.12734921897472362	0.7336902520943693	0.12734921897472362	0.5491731957069971	0.11098955621760706	0.9363253905126383	0.9363253905126383	0.9745301562050553	0.9575502603417588	-0.4377250686153782	0.7552016616036814	0.12734921897472362	1.6044233443933262
153	0.556885	0	0	356.305	267.0	246.0	328.8662342047295	328.8662342047295	36707.25	198.421	0.07015494149107239	76136.64885601721	2.0741583435429574	37881	-0.243937907059753	1.0737889425764586	1868.5313506340976	0.746946466905556	0.7203573444677955	3.2677970540668766	2.7253399274538435	0.41468579243544745	0.4192555345830226	0.4061406720941114	-1.0521437081699625	3.777483635623806	0.2992532086135855	0.6662860669282222	0.28018690354809594	16816.78215570688	0.6648790413419614	0.26816191970418324	3.3287045994797566	0.9799845158162946	-0.5671799852681189	0.5374090687992991	0.11393418018524556	0.6499281506330636	0.11393418018524556	0.5113032236005846	0.10090195271360228	0.9430329099073771	0.9430329099073771	0.9772131639629509	0.9620219399382515	-0.35714359364718723	0.637225150138175	0.11393418018524556	1.7952238965241263
154	0.725612	0	0	343.023	333.0	267.0	334.63114021262277	334.63114021262277	52655.25	248.902	0.0627919649599318	108195.16082997835	2.0547839167030517	53910	-0.2867887180973309	0.7135077008713163	1301.4433480544867	0.8437787387052172	0.5180106455373353	4.005147009649263	2.356851817748381	0.3158368685134726	0.2260511249580008	0.2351516633716669	-1.3903300174523854	3.747181835200766	0.22056825314067344	0.46612159383879564	-0.3041227444971226	11712.99013249038	0.6043154283293524	0.16617022914804142	3.108103893149053	0.9036234372747001	-0.491797929390413	0.6170830050331304	0.16954368971887027	0.5689726046441603	0.16954368971887027	0.6561932038156435	0.14070878032547973	0.9152281551405649	0.9152281551405649	0.966091262056226	0.9434854367603767	-0.26227358892629926	0.5962517343634689	0.16954368971887027	1.7309585793361628
155	0.742198	0	0	308.545	288.0	219.0	314.42805218364344	314.42805218364344	42357.75	229.002	0.06712529719930471	87542.67737083076	2.0667452206699073	43551	-0.17969761181767835	1.0886439208656762	2121.1288619744505	0.6592954271744664	0.6158990932421595	2.9472241888720125	2.6944981566457344	0.3758992305718358	0.4693173111983012	0.47274482762351633	-0.6769334797618487	3.371431636407583	0.27067358287148174	0.6620727535965035	0.14797804508423537	19090.159757770056	0.7168816891720808	0.21808159246445347	3.446857268701304	1.0276387804935396	-0.5949082575665017	0.49136017042007396	0.07707751469967347	0.7287361245167006	0.07707751469967347	0.39131261408664914	0.07109001486994725	0.9614612426501633	0.9614612426501633	0.9845844970600653	0.9743074951001088	-0.46126483907225757	0.6751456852430303	0.07707751469967347	1.8284653420170467
156	0.791925	0	0	365.293	336.0	303.0	384.4801685392889	384.4801685392889	76330.5	289.284	0.056266487166669175	154655.86482555524	2.026134570395258	77193	-0.05775962471792711	0.8689356437714804	2456.895400439752	0.6333827275726045	0.5004154449842801	3.4596599218766104	2.5595984916035563	0.29758105427632164	0.38275230195878873	0.36852019878720044	-0.9659209878375467	3.525519479441103	0.21079457701032658	0.5352117367695768	0.389374917687126	22112.05860395777	0.7317267308176156	0.13995227852115497	3.4426612126570957	0.6256603841367505	-0.3758563901974098	0.3595828608326922	0.1707159705637419	0.3560907122239896	0.1707159705637419	0.6591358589278904	0.14153208821002622	0.9146420147181291	0.9146420147181291	0.9658568058872516	0.9430946764787527	-0.11626663568859022	0.367663433325298	0.1707159705637419	1.8426730659796555
157	0.778902	0	0	301.544	270.0	225.0	315.7847368065784	315.7847368065784	36510.0	234.874	0.07014333283710471	75876.20753347773	2.078230828087585	37755	0.25830344100892366	1.1543023337969558	2919.374471450877	0.3124056475711545	0.4072722239945601	5.329911927795417	2.506446117458895	0.2869136719591515	0.7322925833179202	0.7633209987621782	-1.0250927912427341	3.531538908701629	0.17467802637890661	0.834216778326931	-0.8502283657112157	26274.370243057892	0.8938149025245732	0.15966520565973058	3.8229347524311663	0.5190457321109161	-0.2843604264495759	0.17441110766434534	0.02999900711914756	0.7063491432409099	0.02999900711914756	0.19435468447535265	0.02909776893665945	0.9850004964404262	0.9850004964404262	0.9940001985761705	0.9900003309602841	-0.48166237682297586	0.5032135388806706	0.02999900711914756	1.9459780853302466
158	0.891818	0	0	321.796	309.0	282.0	319.59505628216465	319.59505628216465	48449.25	286.984	0.0641358642316552	100209.26550252312	2.068334711115716	49869	-0.028547059485314667	0.944951060175136	1950.4244462247464	0.4700816143416053	0.4836135031734936	3.3820985777437818	1.9778403118042611	0.2995880263279186	0.45206773081008034	0.4469508852825221	-1.0286051884733711	3.006445500277632	0.20314813806532825	0.5932947300867724	0.08027728426487468	17553.820016022717	0.8194515977285501	0.14763340350896073	3.672695801310418	0.581674243357066	-0.34071667885770734	0.25405866654857023	0.08800102733397665	0.4851030845448778	0.08800102733397665	0.4294547330949646	0.08022323766883734	0.9559994863330117	0.9559994863330117	0.9823997945332046	0.9706663242220078	-0.22934653606793187	0.43111249405458235	0.08800102733397665	1.9055654383258023
159	0.578456	0	0	348.104	264.0	249.0	326.43529220965064	326.43529220965064	37448.25	201.363	0.06937535629433489	78024.90517667303	2.0835394224475916	38799	-0.2927816489529351	1.038649559919493	1802.8841911633099	0.7818210444172092	0.7379270357962782	2.7536740719880934	2.4090854835411526	0.4197398279618855	0.3877037039586925	0.3885709807656286	-1.0697133994984453	3.478798883039598	0.3031860381409191	0.6466881513558077	0.04236330653456927	16225.957720469789	0.6434372084466591	0.2678914030407025	3.2733654442347513	1.030278822498393	-0.5914245836702343	0.5900133810015276	0.10631508212633638	0.6944658674179685	0.10631508212633638	0.4884237339272294	0.0949758622114432	0.9468424589368318	0.9468424589368318	0.9787369835747327	0.9645616392912212	-0.40566763485568935	0.6806157166879203	0.10631508212633638	1.775507661765973
160	0.654505	0	0	369.904	330.0	255.0	369.92566820916875	369.92566820916875	54627.75	242.104	0.06217940181464652	111972.95176069638	2.0497448963337566	55800	0.11627072357473472	1.1786395371417404	3895.501379880753	0.3382345623529259	0.5762000344770201	3.3235133800274017	2.835214636263173	0.34232105445661165	0.6664622966568245	0.6744645069743477	-0.7660355792182022	3.6012502154813752	0.24393648060444584	0.7926579805782031	0.10772866551554713	35059.51241892678	0.8823892299687826	0.18413468130922572	3.7919528145736097	0.43152087925494825	-0.24827548362195034	0.1692149971686871	0.05627344718188427	0.5002905652974388	0.05627344718188427	0.3121359323812437	0.05308279873631978	0.9718632764090579	0.9718632764090579	0.9887453105636231	0.9812421842727053	-0.2611887548973939	0.39496432097239326	0.05627344718188427	1.9400298460548506
161	0.712035	0	0	342.445	315.0	246.0	335.47727195743084	335.47727195743084	42763.5	243.833	0.06663505528516048	88749.011422379	2.0753448951180093	44154	-0.33860249692193073	1.611829431076797	5279.662998993452	0.7607922916214269	1.2687275648147063	1.9191877790784817	3.2403454097941813	0.6363852704581974	0.7308610174734559	0.8165076740287721	-0.868817001620614	4.109162411414795	0.5105857922463634	1.0373834836997586	-0.17383236828307036	47516.966990941066	0.6564167041563622	0.5420066653907126	3.311988928208373	1.1710731728991122	-0.6748255946672073	0.6305268444182226	0.055903494626410075	0.8371439439120947	0.055903494626410075	0.31050776119845885	0.05274600514868008	0.972048252686795	0.972048252686795	0.9888193010747179	0.9813655017911966	-0.6130007330301219	0.77830440673916	0.055903494626410075	1.7799802251738595
162	0.625169	0	0	324.403	246.0	243.0	345.7687088213738	345.7687088213738	43854.75	202.807	0.0669674880956212	89804.45365072547	2.0477702791767247	44757	0.0005784282785059458	1.1641394171406452	2811.1507037435413	0.4649668911049736	0.6932473749884178	2.3510877496869704	2.3682006473836865	0.37233163790190266	0.6086334215642502	0.6533255618860212	-0.40478885256998465	2.7729894999536713	0.28684417007981816	0.7518528227993331	0.06291821566536823	25300.35633369187	0.822030155277671	0.19484802530631906	3.662860698021351	0.6526005070454619	-0.3778394783283288	0.27587126708142895	0.08069923754183987	0.5473413172995922	0.08069923754183987	0.40420117475613737	0.07414279198641961	0.9596503812290801	0.9596503812290801	0.983860152491632	0.9731002541527202	-0.2834005407741955	0.48044223355464	0.08069923754183987	1.901070105597424
163	0.739184	0	0	358.085	312.0	300.0	360.7616941971528	360.7616941971528	56175.75	264.691	0.06136223550151044	115597.61423102292	2.0577849736055667	57573	-0.24995825685732975	0.6704479167847504	1209.9540671721531	0.8511210827620873	0.5177284726736702	2.8914041299927193	1.7442551193671771	0.29682613759609944	0.22913207686288112	0.24859508719879697	-0.8635623726187165	2.6078174919858936	0.21197180677041577	0.4349068684652619	-0.013858208595645682	10889.586604549379	0.5995931636021448	0.13664247559076334	3.0900792991066006	0.9448040751849431	-0.5099011378774937	0.6501416287756954	0.15251994316566667	0.6199981978388976	0.15251994316566667	0.6149123229004302	0.12904920180267432	0.9237400284171667	0.9237400284171667	0.9694960113668667	0.949160018944778	-0.3130904449260892	0.6415130583004676	0.15251994316566667	1.7221130902298114
164	0.783913	0	0	314.574	309.0	240.0	311.26355392175293	311.26355392175293	45567.75	246.598	0.06523284774340465	94577.86579858484	2.075543905472288	47034	0.010542967347425443	1.114577232606429	2564.1367969425683	0.45327225846364555	0.5659628286117203	3.3239954161871084	2.6683601932919947	0.339634922967198	0.5534155939555042	0.552875588878164	-0.9385391203313667	3.6068993136233614	0.23969670974731255	0.700464117767544	0.238478028678703	23077.231172483116	0.8278857266553687	0.18438116064674046	3.679747749187376	0.6282576305062249	-0.36328622523988163	0.2624184371120258	0.07762239008964103	0.5434744869547996	0.07762239008964103	0.3934830799593134	0.07157153914579051	0.9611888049551794	0.9611888049551794	0.9844755219820718	0.9741258699701196	-0.28151182140152414	0.47195371558963406	0.07762239008964103	1.9061863147440654
165	0.800611	0	0	349.777	306.0	285.0	370.6669664267373	370.6669664267373	63259.5	280.035	0.05905865270045436	130002.3169591185	2.0550639344148864	64728	-0.048718450297055	1.0334216260066504	3158.9410541670486	0.5184561842354137	0.5683097104818444	3.6175855904997727	3.302349152888994	0.34381592345551215	0.49761266524441816	0.48039748704811047	-1.0634452368056724	4.365794389694666	0.23805931758986368	0.6627441785796742	0.15335038800209014	28430.469487503437	0.7945430654008099	0.19161148162959368	3.6081156512491286	0.6637673038461284	-0.3896216101861711	0.30267722468777314	0.10079811455229137	0.5000458634236605	0.10079811455229137	0.4713900017551036	0.09062136733539239	0.9496009427238543	0.9496009427238543	0.9798403770895417	0.9664006284825696	-0.2340414056410946	0.46080639124769596	0.10079811455229137	1.886171569508425
166	0.849861	0	0	273.845	249.0	222.0	271.3300573102803	271.3300573102803	33618.0	232.73	0.07226695405289717	69704.20144941931	2.073419044839649	34704	-0.19340858841347758	1.079061643628192	1772.0704698509076	0.7450563956015182	0.7326343760239915	2.8571599939331587	3.1227259556951155	0.40621191221120123	0.46654864550749076	0.5199459356098826	-0.9838825204393632	4.106608476134479	0.3066181339435201	0.6779099083513996	-0.04181363095334918	15948.634228658168	0.6660290424149033	0.24189420521612875	3.322582960110013	1.0454385251652374	-0.6038295992758811	0.5680509538052441	0.09534405269514146	0.712605418386216	0.09534405269514146	0.4534363605672287	0.08618104171284198	0.9523279736524293	0.9523279736524293	0.9809311894609717	0.9682186491016195	-0.4316407785470255	0.6868210413028085	0.09534405269514146	1.790084995485861
167	0.855859	0	0	326.736	276.0	267.0	315.45681162403196	315.45681162403196	48272.25	279.64	0.0643734240381463	99596.14814760293	2.0632174416482125	49599	0.03886514853174505	1.0942445825731446	3002.779918601628	0.4291657882419564	0.5276897170206998	3.7373389637949446	2.319846505976061	0.3447738327207374	0.5880847517971545	0.6176216123609	-1.0675810323181099	3.3874275382941708	0.23143635495145368	0.7381532664094052	-0.4284074361407718	27025.019267414653	0.8397775307668096	0.1990265694145535	3.716852985048904	0.7436258176265652	-0.41571524916257024	0.2737178483765682	0.044105501604086536	0.7225379634629819	0.044105501604086536	0.26069490427169606	0.04215353670629241	0.9779472491979568	0.9779472491979568	0.9911788996791827	0.9852981661319712	-0.48225440656154994	0.580560157002979	0.044105501604086536	1.912968578616982
168	0.638602	0	0	268.708	237.0	165.0	269.69983314789056	269.69983314789056	29820.0	171.597	0.07565045194989357	61472.04913395403	2.061436926021262	30618	0.5856993384608854	1.3749264316877294	3760.945924835618	0.04085002928336152	0.41255052600494113	3.8905497068227137	2.5049561333534376	0.25188654356521456	0.9986590089692896	1.0161868438573458	-0.47258244563874624	2.977538578992184	0.1668683373809397	1.0514324828402768	-0.321451881946691	33848.51332352056	0.9912205394274767	0.10819044977614502	3.986791957570335	0.01738248551160764	-0.011402066359991418	0.00846922669160646	0.005455522574854926	0.21381453560484687	0.005455522574854926	0.048854443719479	0.005425686782850344	0.9972722387125725	0.9972722387125725	0.998908895485029	0.9981814924750485	-0.11145027066497629	0.08516518459712974	0.005455522574854926	1.9965065729525875
169	0.700209	0	0	325.516	312.0	219.0	317.7168550769694	317.7168550769694	49350.0	227.929	0.06449848032660326	100877.13676257974	2.0441162464555167	50292	0.14235748457735942	1.2418233363507716	3853.0696497129147	0.29214652897301063	0.6206662066462814	3.743026747513896	2.7846221928715287	0.362245488534805	0.6919668992217982	0.6920904104640658	-1.0280416479556282	3.812663840827157	0.2546151577788277	0.8303768462695073	0.15909415383031075	34677.626847416235	0.902555596433507	0.21070751720186265	3.826125731770706	0.3614087816351065	-0.20807096901947783	0.1400882596601728	0.049099485361850194	0.4809704504124097	0.049099485361850194	0.2824459817809101	0.04668152192148589	0.9754502573190749	0.9754502573190749	0.9901801029276299	0.9836335048793833	-0.25007874713805045	0.36426380490260957	0.049099485361850194	1.9502251581505439
170	0.800653	0	0	356.027	321.0	294.0	363.7059251648232	363.7059251648232	62713.5	285.054	0.05924238334928589	128852.33563594022	2.0546187923802726	64170	-0.3476400790927621	0.619402875510416	1259.3160038874812	0.9737497514255171	0.47404066402116585	4.982445820647333	2.8189515565686256	0.3056570714770359	0.11837058872427832	0.06951570524586385	-1.2009132743308608	4.019864830899486	0.2045365045973692	0.4202643934870367	0.7352593412727885	11333.84403498733	0.5180846589780258	0.1626105641580946	2.6512451594917827	0.7310521907447223	-0.21121526855738476	0.6854034610338168	0.2772473117506898	0.42396200893103847	0.2772473117506898	0.8507164084307257	0.20011925151305354	0.8613763441246551	0.8613763441246551	0.9445505376498621	0.9075842294164367	-0.1365198733890984	0.4809632694454078	0.2772473117506898	1.5966229384557091
171	0.718315	0	0	370.778	339.0	267.0	373.17154232336634	373.17154232336634	54483.0	266.335	0.061954585253466095	112180.66562787618	2.059003095054901	55818	-0.6031284067624603	0.6488617001759882	1591.5455003831798	0.9690524296548384	0.6312272509310564	3.7296051008758533	2.4614443923107574	0.39585672853587894	-0.04715596497144866	-0.1546543386054041	-1.2010938309718686	3.662538223282626	0.2684153841006765	0.5065748781019656	0.8370611053518818	14323.909503448618	0.5212973917662495	0.25439442209163277	2.114121593750494	0.9034417067385891	0.3124027646174124	0.8143485677210175	0.14150060217877808	0.7039190419084227	0.14150060217877808	0.587480719907619	0.12136671686980781	0.9292496989106109	0.9292496989106109	0.9716998795642444	0.9528331326070738	-0.3986146787170063	0.7326433372114922	0.14150060217877808	1.394957298279961
172	0.799555	0	0	364.113	342.0	285.0	352.17751205890477	352.17751205890477	62524.5	291.128	0.059094278229430156	128915.6106632886	2.061841528733354	64179	-0.21042874474670542	0.98000095281374	2406.513694264106	0.8280007552050574	0.6776292124574843	3.134821562937574	2.5733453172407974	0.38206358558766557	0.3428810473435482	0.2840574373168643	-1.0528866845587128	3.62623200179951	0.27990684874192523	0.5809235069419194	0.3907309151559959	21658.623248376956	0.6144017242792157	0.21990470829028969	3.1193056992537134	0.8691055213771225	-0.4752075757750033	0.5927244284692132	0.18277980355001583	0.5287872102851239	0.18277980355001583	0.6842863631230254	0.14900383737499337	0.9086100982249921	0.9086100982249921	0.963444039289997	0.9390733988166613	-0.2282282864231545	0.5587464405955448	0.18277980355001583	1.7368985336762401
173	0.759545	0	0	289.435	297.0	204.0	297.37854663711033	297.37854663711033	37842.0	219.839	0.06946331472202535	78471.38932930128	2.073658615540967	39015	-0.03720286804495498	0.9995929072987095	1756.1158622957923	0.521888441549853	0.5466741360902955	3.3895867215422792	2.4134053282218884	0.33349586397387543	0.4763507688405385	0.4529187712084138	-0.9001939697764632	3.3135992979983513	0.2330679783543211	0.6364759998131349	0.17760836133079838	15805.04276066213	0.7927404551616428	0.1781916433631577	3.6103209140578865	0.6541594384147553	-0.3844573941883995	0.2991737185343811	0.10161156753397918	0.4926645582000105	0.10161156753397918	0.4739355847544295	0.09126802193724248	0.9491942162330104	0.9491942162330104	0.9796776864932042	0.9661294774886736	-0.22804116182376416	0.4544582213026267	0.10161156753397918	1.887042232608292
174	0.790103	0	0	372.826	330.0	309.0	366.1966684720111	366.1966684720111	65224.5	294.571	0.0584590801489052	134041.5124066068	2.055079186603298	66762	-0.21865672502377512	1.0621470402912452	3165.86560029214	0.7524730138361576	0.7404646768227462	2.6196981218772577	2.563088952769785	0.4098409533428002	0.42508653733406965	0.44175771646678197	-1.03917163717871	3.6022605899484947	0.3083179771804528	0.6532852044941101	0.12918662138022355	28492.79040262926	0.6615093059147041	0.2460829941882419	3.2932229624123686	0.9646956084544165	-0.5560474328537388	0.5498423245195436	0.12477198589591361	0.630073519042321	0.12477198589591361	0.5418792820268523	0.10905091028443945	0.9376140070520431	0.9376140070520431	0.9750456028208172	0.9584093380346954	-0.33398866921380027	0.626350650519587	0.12477198589591361	1.7852029851201086
175	0.74407	0	0	366.669	339.0	255.0	347.84479297525786	347.84479297525786	49951.5	272.828	0.06342318229999012	103419.34544405954	2.070395192217642	51480	0.044454540376589705	1.0988919963792374	2814.9110592395164	0.4030410138918587	0.5817585964152541	3.4833185933804316	2.8259878294870227	0.34116749340746183	0.5575806876232516	0.5353133561019602	-0.7554635296943845	3.5814513591814072	0.24519515820736099	0.7015107397958114	0.4244656090238005	25334.199533155646	0.8523889309990709	0.18122109483844837	3.725874441443858	0.49328420355121605	-0.2893635541007493	0.2106566639709358	0.07817427267053587	0.45860400033104914	0.07817427267053587	0.3956148246137944	0.0720532392281204	0.960912863664732	0.960912863664732	0.9843651454658928	0.9739419091098214	-0.21375449297952043	0.39434705905831463	0.07817427267053587	1.9216538592597088
176	0.763243	0	0	393.636	327.0	297.0	373.5933618253943	373.5933618253943	47073.0	300.44	0.06460626289922924	97586.72774239857	2.0730934451256253	48573	-0.2995735926178358	1.0444658462205811	2032.049066020807	0.8640983782920735	0.661734475007661	3.7329411337957317	3.0485759705294977	0.41341536879449087	0.31169725199467563	0.23147777692545501	-1.205431368805466	4.254007339334963	0.28560976449798586	0.613607820476996	0.5457722426871904	18288.441594187265	0.591202559743232	0.27935938044949715	3.054038115742459	0.9060504571846822	-0.47850900586313916	0.6466010773968903	0.17147173381193215	0.5808640159766526	0.17147173381193215	0.6580609268108841	0.14150570581221103	0.9142641330940339	0.9142641330940339	0.9657056532376136	0.9428427553960226	-0.27452213210565957	0.6101934718210156	0.17147173381193215	1.7132579942161414
177	0.675955	0	0	301.907	279.0	222.0	301.39177161959816	301.39177161959816	39799.5	204.075	0.06904471394756885	81646.72464833135	2.0514510144180544	40680	0.47739918217617133	1.55380922770058	5732.635948077343	0.1409433769221474	0.5382050227622042	4.186215226169839	3.205541883763896	0.34347051915084925	1.0329701446673374	1.0527217927150794	-0.9145103594502187	4.120052243214115	0.23132656134020954	1.1261803982478304	-0.11431208463343619	51593.72353269608	0.9609699271673584	0.20125496962358289	3.9308394712642425	0.15665794887548234	-0.08908602066005207	0.05658949397863669	0.02044807927441212	0.4691510605348561	0.02044807927441212	0.14393904807729588	0.020029676101588845	0.9897759603627939	0.9897759603627939	0.9959103841451176	0.9931839735751959	-0.2714312448103067	0.2699659722734749	0.02044807927441212	1.9803545036338162
178	0.881778	0	0	297.56	303.0	258.0	308.86890422961	308.86890422961	51523.5	262.382	0.06341275764419677	105595.25160492062	2.049458045453446	52614	0.31281482001114835	1.2099260440192483	4190.7838559755255	0.13959251379115573	0.43509894364392876	3.7919702938865565	2.5900971578778647	0.2806781722892995	0.7676324331482786	0.7786225709384311	-0.7913220710757446	3.381419228953609	0.19889250869511432	0.8466779032025027	-0.08950617206343596	37717.05470377973	0.9614308007475247	0.12760391935024	3.9367748987464948	0.12148061372868887	-0.07149396218521989	0.047668888634649756	0.021239307293530706	0.38334232221605224	0.021239307293530706	0.1483178439122482	0.020787466080241162	0.9893803463532347	0.9893803463532347	0.9957521385412939	0.9929202309021564	-0.20246351088098746	0.22411732390943984	0.021239307293530706	1.9824648507977531
179	0.644735	0	0	311.271	306.0	195.0	306.52895458667524	306.52895458667524	35985.75	200.688	0.070858425068501	74389.73327483798	2.067199746422903	37008	-0.13802152561802414	0.7922573285901977	993.5652573132859	0.6708621153356784	0.45088834678432543	4.037901894153908	2.0788131907930576	0.2903247215378202	0.3141472157313489	0.2819894804734326	-0.9693345442721798	3.0481477350652373	0.1968840214423278	0.49155446508822664	0.32786112705008646	8942.087315819574	0.7101764646323183	0.14293731899641396	3.392941283195758	0.6981630218641792	-0.41369961446180686	0.4027842114620774	0.1715029300995329	0.4027411616444971	0.1715029300995329	0.6608948232757834	0.14204334757538345	0.9142485349502336	0.9142485349502336	0.9656994139800934	0.9428323566334891	-0.14330235103341585	0.41618632211919127	0.1715029300995329	1.8262309160818413
180	0.639811	0	0	376.732	336.0	246.0	353.643888678993	353.643888678993	44465.25	241.037	0.06549967608215541	92667.07704864109	2.084033645344198	46080	-0.0435614415510506	0.8433860022183359	1459.909740384399	0.5629826961569162	0.5013181203913925	3.4152021271452973	2.2065856603595457	0.2794800696755633	0.4034211305852464	0.4191937465025426	-0.7955386221381392	3.002124282497685	0.20201732536395825	0.5339837274382319	0.24273505349138863	13139.18766345959	0.770802001953125	0.1223900125661494	3.542921900498737	0.6044275935682772	-0.3632768141617016	0.31376650286444174	0.13714960558276887	0.39126769187979893	0.13714960558276887	0.5758900165698779	0.11820502380681733	0.9314251972086156	0.9314251972086156	0.9725700788834463	0.9542834648057437	-0.14696372188885598	0.38462878706680703	0.13714960558276887	1.8704989010967075
181	0.861327	0	0	363.09	333.0	291.0	363.7059251648232	363.7059251648232	62228.25	312.739	0.059366230917317964	127919.38791247184	2.0556481648201874	63747	-0.07871284518918475	0.9145664896707767	2478.543853156181	0.603283148194752	0.5150337291866465	3.705652328872076	2.625214233040711	0.3110082378167838	0.43823627637205564	0.47310900751079404	-1.1087803035624781	3.733994536603189	0.21505346438395637	0.5915475810213372	-0.13040639838067233	22306.894678405628	0.7486603301101604	0.1578775066837507	3.5047343896399954	0.8279821855184244	-0.4834468851592317	0.3959648399973686	0.10653595614198119	0.5760457387622087	0.10653595614198119	0.4888411806388813	0.09511657325885821	0.9467320219290095	0.9467320219290095	0.9786928087716038	0.9644880146193396	-0.2937758247894887	0.5451817367607412	0.10653595614198119	1.852667455903662
182	0.728243	0	0	354.678	303.0	258.0	355.42087727087727	355.42087727087727	51016.5	258.291	0.06290031145066047	105756.0209584361	2.0729768008082896	52596	-0.4157231784015052	1.0410534921590708	2639.0905888264765	0.8835382229082878	0.881259961203311	2.5860511455216666	2.4079056768825735	0.48296393574788943	0.33916961431731985	0.39359719413214816	-1.2789982424374018	3.6869039193199753	0.36021729576072825	0.6720042896966641	-0.24682221479388602	23751.815299438287	0.578528391147241	0.3365537380945587	3.0391111684453813	0.9873700801679042	-0.5169309866053196	0.7067514532236543	0.13082530816611798	0.6876048318553214	0.13082530816611798	0.5592746857071969	0.11364479810698076	0.9345873459169409	0.9345873459169409	0.9738349383667764	0.9563915639446273	-0.38628620862698904	0.7017299946211923	0.13082530816611798	1.7015079408428135
183	0.811986	0	0	259.962	219.0	237.0	262.8554735971842	262.8554735971842	34191.0	211.085	0.07257789210860875	70192.00409322383	2.052938027352924	34983	-0.14505002269640677	0.736138163440698	814.0134205886436	0.7038709548035044	0.45821785679129456	3.5343969049874127	2.2380353078927797	0.27398359552249624	0.29374161319943193	0.29554407037214586	-0.9909906813880274	3.229025989280807	0.1892013184404445	0.4576237043070098	-0.04256019050529012	7326.120785297792	0.6907766608914332	0.12313531941866492	3.36789314045931	0.7600406639626077	-0.4465326372562182	0.43466143108288735	0.1642136345683442	0.451553753330064	0.1642136345683442	0.6437597964584709	0.13714747023078633	0.9178931827158279	0.9178931827158279	0.9671572730863313	0.9452621218105519	-0.17699626034434301	0.4632513766716423	0.1642136345683442	1.8166666525811608
184	0.729778	0	0	307.869	294.0	231.0	298.8728826775691	298.8728826775691	41926.5	224.676	0.067191440673299	86861.88389766349	2.071765682746318	43209	-0.8435118660586867	0.6199847588156902	1377.116393458452	0.965814845893705	0.750042020248118	2.556658908293302	1.626138688416824	0.43556924466763014	0.022736998825220393	0.1443483557315177	-1.3557356847647184	2.9818743731815425	0.3204237336906169	0.5355739822004134	-0.5687370168397234	12394.047541126067	0.5235075869643036	0.2863225192944307	2.7652264064928658	0.930745056206287	-0.3347379724466885	0.8301227597884525	0.12249808416765248	0.7428355222052644	0.12249808416765248	0.5357771621816613	0.10738768771880201	0.9387509579161737	0.9387509579161737	0.9755003831664696	0.9591673052774492	-0.45020135023869096	0.7614822926076525	0.12249808416765248	1.6088251495255639
185	0.740559	0	0	354.644	315.0	264.0	348.7491935474547	348.7491935474547	55177.5	262.635	0.06151318833179466	113943.76518565352	2.065040373080577	56700	-0.5235969821356687	0.21587159605402334	751.1814583497217	0.8265067520420821	0.3697342890948459	4.053295704541551	1.7652343313086163	0.23402729988291232	-0.16673380598001566	-0.1714690877596249	-1.2454591656065586	3.0106934969151746	0.15989564459676117	0.34530443396950966	0.4233122956260862	6760.633125147495	0.6153524313429075	0.09143499006242194	1.6433500738150486	0.6700980701869789	0.3583680590110266	0.502762478377366	0.2637756365770377	0.31174940344636154	0.2637756365770377	0.8320947093832919	0.194118420855935	0.8681121817114812	0.8681121817114812	0.9472448726845926	0.912074787807654	-0.07951263081779046	0.3494124511624548	0.2637756365770377	1.2584126307011891
186	0.715574	0	0	303.923	243.0	237.0	304.59973736035954	304.59973736035954	46088.25	217.479	0.0660765903260057	94079.85628865712	2.041298081152075	46908	-0.041461915495535184	0.8705471877108899	1661.4622486684427	0.4979916045902393	0.48392319761973546	3.7805660256000007	2.3781540726031434	0.2848025779834752	0.43086715195677594	0.44246128212420066	-0.9906958800573243	3.368849952660468	0.2001149148192329	0.5646028101291776	-0.11899394593462101	14953.160238015984	0.8051945183468812	0.13312983057042063	3.6325056024454767	0.6286618724999745	-0.3691336033030704	0.282952650281976	0.09709226702371848	0.4891840486814429	0.09709226702371848	0.45899301295450223	0.08758123220365505	0.9514538664881408	0.9514538664881408	0.9805815465952562	0.9676359109920939	-0.22872988991042265	0.44548405742491154	0.09709226702371848	1.8936839119857787
187	0.818305	0	0	279.039	240.0	219.0	271.810595819957	271.810595819957	32394.75	228.339	0.07315025859486737	67181.75537378667	2.0738470083512506	33444	-0.21268844041410895	1.0212220876262976	1558.261123234589	0.790608932935021	0.7711940800252545	2.7470313544554306	3.1227259556951155	0.406063204813979	0.4263112279049002	0.4813862316086199	-1.0031623724399945	4.12588832813511	0.30818875930894013	0.6475633560640617	-0.047085001428278685	14024.3501091113	0.6379679528550788	0.23759703707916693	3.2357856338489404	1.0419212577557522	-0.5937166855153307	0.6174761814528114	0.1059894636138546	0.7070869012584736	0.1059894636138546	0.4870271856558633	0.09466962237129113	0.9470052681930727	0.9470052681930727	0.9788021072772292	0.9646701787953817	-0.4195522019057184	0.6954891631813361	0.1059894636138546	1.762926788551956
188	0.669559	0	0	325.727	309.0	210.0	325.39975414864716	325.39975414864716	47188.5	218.093	0.06560614283312141	96256.57421170537	2.0398311921698165	48015	-0.33668992880065696	1.0420989178408349	2421.075996902343	0.7650317429797655	0.7520666436226318	2.897374802341179	2.7252956916629154	0.42776357696228345	0.4165559494119262	0.46909576079502013	-1.2320073616847422	3.9573030533476574	0.3085898489893517	0.6736541648463789	-0.3005417695524704	21789.683972121085	0.6538123073652886	0.28029107482440097	3.2857468225357955	1.000048553220894	-0.5754300581839253	0.5692475212929383	0.11479385539332551	0.6644032049890907	0.11479385539332551	0.5139194904528761	0.10157594267345349	0.9426030723033373	0.9426030723033373	0.9770412289213348	0.9617353815355582	-0.3705648855943313	0.6553077886859358	0.11479385539332551	1.7810479167441526
189	0.692915	0	0	380.082	297.0	306.0	373.41264038594085	373.41264038594085	60527.25	263.364	0.06019470602148783	123849.1760846723	2.046172196567204	61731	-0.32897022304289686	0.5642525060402465	968.3565575961641	0.9525748038273962	0.4378542789623253	4.372416679243883	2.7535239008518726	0.2805854037430251	0.10923898663688436	0.09136988476093542	-1.2747354656015195	4.028259366453392	0.1967964121077625	0.3757398412245462	0.43677637162027305	8715.209018365476	0.5325108270371215	0.12924727208199374	2.737045295284765	0.715999122987111	-0.2554645170134857	0.6464850103850306	0.2888309266570078	0.3824321107203802	0.2888309266570078	0.8663747752832708	0.20517276811460416	0.8555845366714961	0.8555845366714961	0.9422338146685985	0.9037230244476642	-0.11164729152945033	0.4358733856958027	0.2888309266570078	1.6271535862044229
190	0.905867	0	0	286.655	309.0	243.0	309.9306374013386	309.9306374013386	35492.25	259.671	0.07007442253321938	74532.71672279108	2.099971591623272	37017	0.13436169205422843	1.157624016455523	2732.3490707895608	0.34759353967621065	0.47815996467350225	4.863505327839674	2.592103910476029	0.318831109848904	0.6923340817467072	0.7503025650669841	-1.3217239485181915	3.9138278589942206	0.20240165928442588	0.8150584159688575	-0.6226658435931407	24591.141637106048	0.8781729537123786	0.18499374069360702	3.787087794957943	0.5174788393366099	-0.2908911413146752	0.18989672685650238	0.046812296303082535	0.6042502426321896	0.046812296303082535	0.27267803204438096	0.04461965097255796	0.9765938518484587	0.9765938518484587	0.9906375407393835	0.9843959012323058	-0.3585531608555608	0.4649777687401181	0.046812296303082535	1.9368313143698281
191	0.828899	0	0	284.533	258.0	270.0	294.24479604574145	294.24479604574145	40221.0	235.849	0.06832272624976353	83091.03711893436	2.065862040201247	41346	-0.27316423413455077	0.9588989102806894	1630.6651997557528	0.7886258071040331	0.6867237198380025	2.595886665495051	2.130368785298459	0.38895174492043166	0.35989861039396137	0.37316397277180474	-0.7983059022459645	2.9286746875444236	0.2891201120262052	0.5957813525615119	0.024043580083094724	14675.986797801776	0.6392044932261023	0.2254284102965202	3.2460449217796032	0.994912091237511	-0.5683453412073971	0.5891257958272937	0.12154874929114035	0.6579113702000438	0.12154874929114035	0.5336200655037889	0.10674890768987114	0.9392256253544298	0.9392256253544298	0.9756902501417719	0.9594837502362865	-0.3607365649318449	0.6557189247024788	0.12154874929114035	1.768939765475058
192	0.889872	0	0	302.85	318.0	237.0	318.5090265596879	318.5090265596879	45090.0	269.498	0.06575581075745979	93168.7233211114	2.066283506788898	46368	-0.0458270982981885	1.1810063645648565	2670.299779512841	0.5173931049924569	0.7363667806445366	2.4641963325130907	2.9234654857326596	0.3946266701455726	0.5449927721194063	0.4895345765830621	-0.6147933419448182	3.5382588276774776	0.30014874611731907	0.7199330028774558	0.3052261300967283	24032.698015615566	0.7951004524565024	0.22128640696975552	3.591956775078228	0.6090087744929584	-0.36268203436560065	0.294897870690819	0.1169016139182223	0.43231282483704814	0.1169016139182223	0.5193392735903364	0.10309003985885629	0.9415491930408889	0.9415491930408889	0.9766196772163556	0.9610327953605925	-0.18043197988559664	0.4097144672789388	0.1169016139182223	1.8834691940124464
193	0.741568	0	0	350.992	312.0	267.0	346.30189141845585	346.30189141845585	49875.75	260.284	0.06377366254451	102746.97818434509	2.0600588098293278	51174	-0.2527759099055816	0.9438811377519845	1806.3028438119227	0.7808272964635599	0.6306020017807599	2.9755636854834617	2.593817370128326	0.3674239195667237	0.32684619810023813	0.3092902791456992	-0.9961537728443726	3.5899711429726984	0.26139824320767746	0.5636270853580986	0.18982760943198648	16256.725594307303	0.6440540100157759	0.21084705413668522	3.2383176409436425	0.9438539824445372	-0.5384425892796287	0.5696004051514982	0.1400041656071352	0.6054045985755666	0.1400041656071352	0.5839364531842491	0.12035148903688844	0.9299979171964323	0.9299979171964323	0.971999166878573	0.9533319447976216	-0.30396338050345106	0.6136937758723373	0.1400041656071352	1.7694399079157366
194	0.767925	0	0	305.867	300.0	234.0	302.9257334727441	302.9257334727441	40344.0	234.883	0.0676001488335784	84150.32077278852	2.085819967598367	41814	0.07291121882346034	1.1339462548039552	2441.0074057180645	0.3327535757630185	0.5380714366472823	3.4631681960403133	2.6683601932919947	0.3169239430719712	0.60245336521807	0.5722446110756904	-0.5705276985783656	3.2388878918703603	0.22116728358763837	0.7248446633533524	0.33790587036058556	21969.06665146258	0.8848397679237126	0.1624497287292576	3.783913829236481	0.404662996674953	-0.23669657439242214	0.16679417685307435	0.06373914078260304	0.4470443190704571	0.06373914078260304	0.3419414028482405	0.05966248657563158	0.9681304296086984	0.9681304296086984	0.9872521718434794	0.9787536197391322	-0.21370572569522084	0.3634791132530634	0.06373914078260304	1.938594466542594
195	0.873346	0	0	345.815	342.0	291.0	347.1973502203034	347.1973502203034	62094.0	302.016	0.05936151991594062	127745.47841534956	2.0572918223234056	63621	0.1429168636763461	1.1199868969163844	4210.314848984444	0.30214214978107085	0.48157887728150855	3.4235778649873474	2.586483759512148	0.29434727385225434	0.6745652795590587	0.7275892932055255	-0.7706561027813899	3.357139862293538	0.20354228889819312	0.7717529461191613	-0.35569755812235326	37892.83364086	0.8982677089908637	0.1405642934570143	3.8248535127349097	0.3988028732684514	-0.22620317662441136	0.1483654995310647	0.04487834963521416	0.5353359867389738	0.04487834963521416	0.263590803581219	0.04282835292892493	0.9775608251823928	0.9775608251823928	0.9910243300729573	0.9850405501215953	-0.30126385602896494	0.39821653164184373	0.04487834963521416	1.9490975625175055
196	0.753361	0	0	377.497	336.0	279.0	352.1647341799005	352.1647341799005	48468.0	284.392	0.06380757022376234	100750.83407771439	2.0787083039884955	50112	-0.38937209533746514	1.2385788460534004	2814.095851234274	0.9214947233806166	0.9496380491446718	2.5626769545759283	3.099094207642961	0.5136612631762638	0.34637052270492735	0.2695604285588377	-0.970783145834203	4.069877353477164	0.38466281730178536	0.7109185225437658	0.47079596762146025	25326.862661108466	0.5534212845983617	0.38543260669692614	2.9017211901189457	0.9467119544963674	-0.4352223306690443	0.7620469749680465	0.13918456279488606	0.6911818634675401	0.13918456279488606	0.581283174851198	0.119679412978879	0.930407718602557	0.930407718602557	0.9721630874410228	0.953605145735038	-0.38654302755420655	0.7145836980903593	0.13918456279488606	1.6571044905054628
197	0.725717	0	0	383.03	327.0	300.0	368.0230971012553	368.0230971012553	61437.0	277.971	0.059561555472778985	126416.79064001396	2.0576654237676637	62946	-0.5034825764707788	1.062835834657421	3520.245161177796	0.8052173430397496	0.8089776409123669	2.8425989694129195	2.560305084856908	0.4809633721639446	0.3840874054210575	0.4776179667633681	-1.2608233466866114	3.82112843154352	0.3417337779658995	0.7094530189513599	-0.48626464553163284	31682.206450600162	0.6288176744329814	0.355800451096119	3.212687803313573	1.089754787113052	-0.6175310395504432	0.6561457896305873	0.08902668459701193	0.7610965617809384	0.08902668459701193	0.4324998095747279	0.0810236402331681	0.955486657701494	0.955486657701494	0.9821946630805976	0.9703244384676626	-0.49053565676571176	0.7390513661887006	0.08902668459701193	1.7524003818706928
198	0.784385	0	0	301.573	291.0	225.0	318.90437438203946	318.90437438203946	48649.5	236.549	0.0647905849825599	99469.7769547349	2.044620745428728	49581	0.4868988900379395	1.50171998185159	6565.42470308066	0.054177483645040214	0.5175546163880306	3.561259925037627	2.7648982822493107	0.31838667886904476	1.0119142095115676	1.0186690065560946	-0.6720094069781395	3.43690768922745	0.21678340734072563	1.0916791763370965	0.07896267722164203	59088.82232772594	0.9877327422204316	0.16779305663662078	3.980927077791396	0.027200747356926753	-0.01739019072966235	0.012602208920339527	0.00763483151196178	0.2443124164398084	0.00763483151196178	0.0646193021423834	0.007576005945803493	0.9961825842440192	0.9961825842440192	0.9984730336976076	0.9974550561626794	-0.12830780730339653	0.1060356864120332	0.00763483151196178	1.994914831182459
199	0.668189	0	0	362.904	339.0	252.0	367.9619545550871	367.9619545550871	56874.0	242.488	0.06155383317129326	116190.74520399328	2.0429501213910273	57924	-0.11296691852046638	1.0614689845100238	2839.983039295482	0.6325372815836579	0.6699364999064754	3.1631927972242515	2.6970445116428046	0.37294189689477225	0.48021758988953306	0.46392284528788724	-0.7456847239876929	3.4427292356304973	0.27071694194638257	0.6642779786765098	0.26749508769020897	25559.847353659337	0.7322069361241401	0.21065629931523802	3.4666573627037187	0.8731573210159532	-0.5093980360271925	0.4284419708601197	0.10838485343588519	0.5961990024146103	0.10838485343588519	0.49466225837492506	0.09658978639157002	0.9458075732820574	0.9458075732820574	0.9783230293128229	0.9638717155213716	-0.31015192858635826	0.5694082682352519	0.10838485343588519	1.8402832631405535
200	0.847041	0	0	357.956	345.0	288.0	358.2080401107714	358.2080401107714	66328.5	303.204	0.0582264594966247	136091.35092050498	2.05177790724206	67788	-0.1559779057041291	1.1622067051843072	4846.275303008666	0.563538130479868	0.5661068504599258	3.7698756762903525	2.5872711493880214	0.38949923216816706	0.6115688138533992	0.6990607608180996	-1.331656072172194	3.9189272215602156	0.24563783959440635	0.802137619999898	-0.7234491168027578	43616.477727077996	0.7705010225093065	0.26940834734104707	3.5825719696973426	0.9490560409901343	-0.5416847116950617	0.3941987633266492	0.05709146277752755	0.746931436147761	0.05709146277752755	0.31573060542137876	0.05382763776529441	0.9714542686112362	0.9714542686112362	0.9885817074444945	0.9809695124074908	-0.4971599528639472	0.6517671329002925	0.05709146277752755	1.870372567028702
201	0.781015	0	0	360.599	333.0	255.0	359.5622338344226	359.5622338344226	65839.5	281.633	0.058408077041891	135000.5586289521	2.0504493294899278	67266	0.07786062792783709	1.0409640321282942	3714.772872025289	0.31106067558656747	0.5098575889341597	2.719348299539064	1.9376101368056102	0.29639085179896646	0.6035446296271562	0.6365942202149957	-0.4534461423338977	2.391056279139508	0.2145273006223351	0.7050007612224466	-0.08260165539917656	33432.955848227604	0.8944012779222363	0.13275995337244798	3.7982457163129575	0.3139483088900107	-0.19050267368746968	0.1416726716216237	0.06893648879708515	0.34557177950097134	0.06893648879708515	0.3617871010776212	0.06417048061256281	0.9655317556014574	0.9655317556014574	0.986212702240583	0.9770211704009717	-0.1408446448998918	0.2884075866706804	0.06893648879708515	1.9442379869038333
202	0.808532	0	0	320.388	324.0	258.0	329.50872522590356	329.50872522590356	41513.25	259.044	0.06729483363521604	86157.5929520108	2.075423941801974	42858	-0.1678079159321361	0.9245701757328593	1528.4160907780617	0.7276033383808987	0.5941003656423659	3.580489377059494	2.806910108422962	0.336360925682364	0.3765874234543927	0.36879886593838795	-0.6085920581829237	3.4155021666058856	0.24231233975436514	0.566534164763429	0.5389513935591608	13755.744817002556	0.6765891813621099	0.179142872340178	3.316121935570757	0.9323693954940887	-0.5395398121824754	0.5243204275118643	0.13044326545791168	0.6016526562679207	0.13044326545791168	0.558298180101786	0.11337237481381646	0.9347783672710442	0.9347783672710442	0.9739113469084177	0.9565189115140295	-0.30466075764522493	0.6000466325239717	0.13044326545791168	1.7937811894332376
203	0.654374	0	0	392.502	282.0	306.0	394.0977036218303	394.0977036218303	63958.5	256.843	0.05912371565310626	130814.10816190153	2.045296687100253	65196	-0.10484012819932839	0.7615552937647163	1728.767293004607	0.6785889905360191	0.4725793210712972	4.60449189557515	2.391560135359799	0.27925099436428696	0.33235712125958244	0.3043348006282363	-0.9361859171839185	3.3277460525437177	0.19415144243335328	0.48851628737649094	0.741837311529629	15558.905637041462	0.7056702765265703	0.1281869069801535	3.3777405067887862	0.7002852315323305	-0.41422874128938986	0.40969005535971886	0.17585559399137485	0.3992090733427983	0.17585559399137485	0.6701740101317812	0.14478217779560204	0.9120722030043126	0.9120722030043126	0.964828881201725	0.9413814686695416	-0.14122110530768286	0.41430682028256693	0.17585559399137485	1.8218894345948247
204	0.708884	0	0	263.301	195.0	219.0	262.39283526803854	262.39283526803854	25695.75	186.65	0.07830157815640179	53780.04253563666	2.092954770171591	26730	-0.1930019719822599	1.568238710162599	2918.42119051317	0.6292920192018253	0.9696718362370569	2.5755308324604442	3.7252638152613593	0.537097242162853	0.7428036439425449	0.7766698642547973	-0.7075217218223311	4.43278553708369	0.39374250174541936	0.9912786679229922	-0.02418537281585166	26265.79071461853	0.7340477729029917	0.4308761440248588	3.498071950182155	1.0032152809322796	-0.578747721797593	0.4552673529886201	0.07026751669029631	0.732589050862956	0.07026751669029631	0.36665142104849413	0.06530568475550885	0.9648662416548518	0.9648662416548518	0.9859464966619407	0.9765774944365679	-0.4702400173168292	0.6658143585076539	0.07026751669029631	1.8444019028424343
205	0.779114	0	0	332.243	309.0	270.0	322.2452482194268	322.2452482194268	55199.25	258.855	0.06200951671576137	113061.45301698579	2.048242557951164	56349	0.16447296034338657	1.095791979219587	3312.108923176792	0.22409902598518816	0.49753927585347774	2.9887613499386307	2.277850733947072	0.28511203972314736	0.6341080793929832	0.6301324697814865	-0.4265564170203559	2.7044071509674277	0.20450180831099504	0.7273282453512114	0.07510385419360309	29808.980308591126	0.9304129698987409	0.12691332013421408	3.8716706759667376	0.23215975036325545	-0.13763177951257338	0.09531693544647658	0.042412308243075285	0.38401181974887444	0.042412308243075285	0.2530580304719618	0.04060320798078351	0.9787938458784623	0.9787938458784623	0.9915175383513849	0.9858625639189749	-0.18318777144547915	0.2782208614029459	0.042412308243075285	1.9642922766960922
206	0.854148	0	0	300.405	294.0	243.0	303.35622624235026	303.35622624235026	46630.5	256.591	0.06543014675392825	95753.12244730454	2.05344404300414	47709	-0.20994200960857162	1.050966311416238	2116.222261872066	0.7977775768320746	0.7289626230924678	3.0360832507753477	2.9226271004374396	0.4009091538200177	0.39836612540650906	0.3614070733557952	-0.8797995551530017	3.802426655590441	0.2963182761159968	0.6318321740951923	0.369555761541334	19046.000356848595	0.6334868425056106	0.24051632635046283	3.2018750859044616	0.9567306396742927	-0.5404684449563093	0.5951330817809478	0.1400510328775305	0.6190432072929659	0.1400510328775305	0.5840439945224721	0.120381705160551	0.9299744835612348	0.9299744835612348	0.9719897934244939	0.9533163223741564	-0.3161372783372015	0.6294578658233586	0.1400510328775305	1.7573002007810756
207	0.788159	0	0	368.392	336.0	288.0	356.4828186603107	356.4828186603107	61416.75	290.352	0.059343554954741265	126853.3048544868	2.0654512792436397	63126	-0.24302820415682225	0.9616866497743483	2252.5335016241133	0.8388379126119531	0.6593149094180928	2.9503851414586997	2.4268308929256657	0.37697977747648187	0.33009046672854947	0.2697722809461389	-1.0528866845587128	3.4797175774843785	0.2761231382171511	0.5666993945862017	0.367911218383749	20272.801514617022	0.6074829444130192	0.21218848759929584	3.0922311741812694	0.8650694562608656	-0.4665215186244163	0.6035751722818414	0.18731941476161962	0.5265214397209279	0.18731941476161962	0.6939843662064429	0.15185380871798346	0.9063402926191901	0.9063402926191901	0.9625361170476759	0.9375601950794601	-0.22516023411269137	0.5589792078893014	0.18731941476161962	1.7286302938540263
208	0.688203	0	0	269.368	249.0	207.0	266.4432397340942	266.4432397340942	27272.25	185.38	0.0768835911107282	56989.884531402706	2.089665668633967	28323	0.39735203578041084	1.4779993487737622	3640.7741412195146	0.10810637416947846	0.5668969510784796	3.2087869394190243	2.8459925538450177	0.33935427881028507	0.9861640034475909	1.0173955760224973	-0.2719406770866189	3.1179332309316368	0.23892822529474222	1.0755943134727577	-0.171271471092842	32766.96727097563	0.9718102764355903	0.1843836854791532	3.949632980280608	0.08778556816063547	-0.05292310379578023	0.03625803232127948	0.018082435466398147	0.33122198371914	0.018082435466398147	0.13043612900655394	0.017753092951518792	0.9909587822668009	0.9909587822668009	0.9963835129067203	0.9939725215112006	-0.17169699183965736	0.1857233104797748	0.018082435466398147	1.986224732671269
209	0.643933	0	0	373.2	333.0	249.0	360.99861495579177	360.99861495579177	55501.5	240.316	0.06166041031942257	114116.25947820653	2.0560932493393245	56844	-0.3916759482519371	0.9461008314731737	2463.0797535374513	0.7956085320786378	0.6828477997379475	3.0205237768814124	2.710415135168609	0.4159593258360056	0.348831220498314	0.403234891874578	-1.1090345112929385	3.8194496464615475	0.29849990477504446	0.6244794860434943	-0.2377407394832258	22167.717781837062	0.6348445657680104	0.26829140809480345	3.2290561961026407	1.0408060127434968	-0.592194333281629	0.6210453483918051	0.10683470172922624	0.7064401642468191	0.10683470172922624	0.48998189211784193	0.09538056601476619	0.9465826491353868	0.9465826491353868	0.9786330596541548	0.9643884327569245	-0.41797273374737	0.6960121383769254	0.10683470172922624	1.7608245156557512
210	0.832256	0	0	354.068	333.0	270.0	361.32257056541596	361.32257056541596	54826.5	294.676	0.06165097578715322	113206.45335253431	2.0648126973732466	56358	-0.23249846506723437	0.7759675670815671	1508.2900461972993	0.7731754082381561	0.5262031689176424	3.4500595978056015	2.450741513328684	0.3175743501385289	0.28097148006708567	0.2897428730098236	-1.060881277189464	3.511622790518148	0.22250115029816223	0.49077892029939124	0.007124991767829974	13574.610415775693	0.648792006986318	0.1619189759991475	3.2476114186920815	0.8184104140569607	-0.4688801449748932	0.509736553118245	0.1788560146990493	0.4802250522387008	0.1788560146990493	0.676238232751765	0.14660192279193815	0.9105719926504754	0.9105719926504754	0.9642287970601902	0.9403813284336503	-0.19389210813629945	0.5025021088259458	0.1788560146990493	1.7790131420138686
211	0.813288	0	0	351.879	342.0	270.0	358.3085262730989	358.3085262730989	54501.75	286.179	0.06151680202096789	113004.91656169927	2.0734181299077417	56232	-0.25599717056982213	1.1115141359788998	3093.5101660717155	0.745113658836245	0.7557299325663989	2.678567327725784	2.425044733058593	0.4349673620897857	0.4609921569043704	0.5177263318195864	-1.1556756617202972	3.5807203947788904	0.31858058009764456	0.7036476852745783	-0.3323593132130057	27841.59149464544	0.6659942193025457	0.28260629626492834	3.3283460312471727	1.1030360216052582	-0.6368603460597474	0.5894659055440806	0.07668219582662494	0.769786344768947	0.07668219582662494	0.39009891915470096	0.07077513497122133	0.9616589020866875	0.9616589020866875	0.984663560834675	0.9744392680577917	-0.5088100415721523	0.7282862138548599	0.07668219582662494	1.7888957097201614
212	0.580599	0	0	380.761	342.0	225.0	356.0407280073447	356.0407280073447	46642.5	221.069	0.0647310134191617	96803.91722530927	2.0754444385551647	48132	-0.15026917288443428	1.0339212218307687	2049.7620443466867	0.6715609425957207	0.6306168799073718	3.1544813858740177	2.475331233047618	0.36839919291028644	0.4145861109215303	0.3672690916429754	-0.9299999184521892	3.405331151499807	0.26276867449330144	0.6190931862720349	0.4170189719495316	18447.85839912018	0.7097698046900567	0.21139472991942115	3.3922795357121593	0.7702833050648341	-0.4531232134125664	0.42776314819642536	0.15447350395841777	0.46939380275875137	0.15447350395841777	0.6208288986262067	0.1305943378040017	0.922763248020791	0.922763248020791	0.9691052992083165	0.9485088320138607	-0.19122705882428803	0.47617244524113944	0.15447350395841777	1.823172095897123
213	0.73186	0	0	370.87	300.0	294.0	378.1071276768001	378.1071276768001	57828.75	271.425	0.06051184134247954	119510.56308010814	2.0666288494928238	59463	0.11945176266911739	1.149221864210114	3475.5415506252166	0.3223650924841416	0.5332738025837305	3.385899426464165	2.6938770165216095	0.32560663802789663	0.5966852109188784	0.5423930543734554	-0.6856077917141834	3.3794848082357927	0.22594806466278297	0.725285656956801	0.3883780225109618	31279.87395562695	0.8894462026632229	0.17000604325795213	3.7988405275150314	0.38200646090237045	-0.22311309654809003	0.1557654442580346	0.05963948186868408	0.4461326161617082	0.05963948186868408	0.32589928917962124	0.05607376625767192	0.970180259065658	0.970180259065658	0.9880721036262632	0.9801201727104387	-0.21555357851172408	0.3561865892255752	0.05963948186868408	1.9428867561497911
214	0.752799	0	0	348.669	312.0	270.0	348.3231258472512	348.3231258472512	61410.75	262.478	0.05995532529377191	125550.74529360408	2.0444424680305007	62586	-0.3423873323798793	0.6191257972585239	1334.9427539305138	0.8746531501555935	0.4905679232848995	5.561919631488058	2.7972473766434773	0.30174548409817553	0.1678574861747946	0.1874260247678123	-1.0684278588415304	3.865675235485008	0.19795355727090183	0.43814108359730786	0.36633752535617997	12014.484785374625	0.5843367843362632	0.16379147347090176	3.0238726544726195	0.811518551821272	-0.41842089717574255	0.6049178915187574	0.2172670590598587	0.471399460865605	0.2172670590598587	0.7542400897753893	0.16985227362489008	0.8913664704700707	0.8913664704700707	0.9565465881880283	0.9275776469800471	-0.17749212863787286	0.5128899268381708	0.2172670590598587	1.7108353946675163
215	0.777938	0	0	338.066	315.0	264.0	342.70978976387585	342.70978976387585	56396.25	262.994	0.06120403630220757	116199.4872840505	2.060411592686579	57870	-0.24206570180469822	0.7233859506374262	1236.68347519133	0.8824285561884638	0.5100499295920659	4.357452940889936	2.727153531177685	0.3001312374473407	0.2159092461705981	0.17690388321735587	-1.061788802934804	3.788942334112489	0.21273305394961672	0.43855472289706726	0.4902530237798923	11130.15127672197	0.5792552406705543	0.14571344239336756	2.989816963630652	0.7872444644002355	-0.394836118641288	0.604832298759114	0.2320385749649175	0.4454484900989458	0.2320385749649175	0.7813338962964805	0.1781440103253452	0.8839807125175413	0.8839807125175413	0.9535922850070164	0.9226538083450275	-0.15667028252905268	0.4901522609481051	0.2320385749649175	1.7019454170377035
216	0.650557	0	0	359.851	342.0	225.0	342.47335662792807	342.47335662792807	45305.25	234.103	0.06569841630226347	93546.65106666203	2.0648081859533285	46557	-0.6374880871551921	0.6355165022609822	1353.173903746679	0.9945101032716466	0.6907094238960536	3.47829973640735	2.571616227539834	0.40614065206367356	-0.014524578305493922	-0.03870888234984209	-1.3947676697031348	3.9663838972429692	0.2838229121219719	0.5114528083872135	0.3920877499475904	12178.56513372011	0.5038004771985756	0.2613730118322153	2.293641842774349	0.8667531402343808	0.1402181558426725	0.8495379606235872	0.1423333214262975	0.7129901127954841	0.1423333214262975	0.58914893281904	0.12188246823618214	0.9288333392868512	0.9288333392868512	0.9715333357147405	0.9525555595245675	-0.40835167437911923	0.7445486154521186	0.1423333214262975	1.4549361678291661
217	0.857816	0	0	338.051	321.0	279.0	333.2566578479716	333.2566578479716	53849.25	289.986	0.06199160127711895	111242.57739538213	2.0658147958491924	55368	-0.13004218180875576	1.147501275624919	3246.5183239724947	0.6566476550668039	0.7557299325663991	2.6461587403176856	2.425044733058593	0.41040067930512897	0.5283731317635931	0.5537134714656055	-1.0117271031362212	3.436771836194814	0.3056490215744489	0.7264416995935757	-0.17773615058174844	29218.66491575245	0.7184097890290364	0.24853937653873553	3.45247985987055	1.0054453185453691	-0.5823917925503143	0.48044234394633145	0.08122182194289831	0.7108536416786931	0.08122182194289831	0.4060370799366703	0.07458135088671809	0.9593890890285508	0.9593890890285508	0.9837556356114203	0.9729260593523672	-0.43855287072268634	0.660679616213316	0.08122182194289831	1.8310302569473331
218	0.868005	0	0	328.86	309.0	255.0	329.3584673270144	329.3584673270144	50118.0	285.452	0.06339929375487749	103688.0862790185	2.06887917073743	51615	0.021052282648925454	0.96655350521127	2057.4115108321894	0.412659634348426	0.5571703632956676	3.1669304188677136	2.4729395601579194	0.3050043921836893	0.4696383839201596	0.42626709231850174	-0.4685822790351459	2.941521839193065	0.22845367666901906	0.5989545543047814	0.46014157904574843	18516.703597489704	0.8477794542299423	0.13818634647130013	3.70283200177194	0.45115316649695647	-0.2716404801693781	0.21038144915801607	0.09487460308617299	0.3784989299517776	0.09487460308617299	0.4520947426257821	0.08582242817319043	0.9525626984569135	0.9525626984569135	0.9810250793827655	0.9683751323046091	-0.1518360493700433	0.3413666577983159	0.09487460308617299	1.916756434438342
219	0.788326	0	0	328.54	327.0	252.0	337.92306816788937	337.92306816788937	54677.25	258.996	0.06205715295430319	112261.29634371703	2.0531628116578107	55926	-0.223849632890696	0.7416020195514288	1246.3226418741385	0.8490316334686838	0.5100499295920659	4.48419854783681	2.727153531177685	0.296840177089541	0.2408904782456628	0.21333602104536056	-1.061788802934804	3.788942334112489	0.2128619668432197	0.44784694704172745	0.5660005011714856	11216.903776867246	0.600938845794907	0.14253866546517172	3.07218769905404	0.766804092442074	-0.40718782578392465	0.5595378330822487	0.23044218122725332	0.4165460579315211	0.23044218122725332	0.7785477522157945	0.17728161972234235	0.8847789093863734	0.8847789093863734	0.9539115637545493	0.9231859395909157	-0.1393546622637225	0.4568845483633122	0.23044218122725332	1.7291362632225553
220	0.551221	0	0	374.912	342.0	225.0	356.8865365911132	356.8865365911132	38879.25	206.659	0.06840001823666661	81140.90103119526	2.0869975894904162	40329	0.3944922830868437	0.9968361874479461	2542.084305677083	0.030501594956019264	0.30977686509999536	3.3257823471203567	1.7368586985201573	0.18704982822049301	0.714328120482004	0.7214789740257277	-0.22506144711314688	1.9619201456333042	0.13007790545878525	0.7531951290369994	-0.07110793937579302	22878.75875109375	0.9937709173115619	0.05703823869370968	3.988170839349393	0.008336576925545545	-0.006961742927756575	0.006325202048151335	0.005646578195128236	0.0563989814508733	0.005646578195128236	0.05027598736268543	0.005614554689001701	0.9971767109024359	0.9971767109024359	0.9988706843609744	0.9981178072682907	-0.025410293436367686	0.029004085600391978	0.005646578195128236	1.9969980428156524
221	0.759607	0	0	355.945	333.0	246.0	349.3680008243457	349.3680008243457	53397.0	270.378	0.062152958752404286	110331.67764664048	2.06625236711127	54927	-0.04346523444034755	0.7662839615636678	1386.9790469911318	0.6084238420725339	0.41429028632763565	4.099831993370421	2.423445106874211	0.25904812162353347	0.3446065794494179	0.31847382479679615	-0.6837320405830576	3.1071771474572687	0.18373780539794216	0.47671988225769324	0.45629716188784375	12482.811422920186	0.7457920531772435	0.1085081515399609	3.4632098364647392	0.5618688044490667	-0.3421097137535444	0.33228554272105165	0.17639562866404512	0.30622105997477145	0.17639562866404512	0.6704481943135541	0.1449522227643986	0.9118021856679774	0.9118021856679774	0.964720874267191	0.941201457111985	-0.092520500438037	0.31774880009117845	0.17639562866404512	1.8504692169322543
222	0.843411	0	0	323.645	288.0	264.0	335.3699449861302	335.3699449861302	46480.5	272.966	0.06485108865188344	96400.81694418022	2.074005592542684	47952	-0.2541477568446663	0.6055559978876511	775.1960045868236	0.9779093280335516	0.37085260008060744	4.8470070698314975	2.173251080046583	0.26608481702898484	0.12471473546587632	0.06984256013484628	-1.0127098933731817	3.185960973419765	0.1685877266673153	0.38143773489999	0.8969215317509729	6976.764041281413	0.5152337726239753	0.12994098036331156	2.6143683897598713	0.7237707626272383	-0.18660876195891513	0.6882929370063576	0.2826338216925118	0.4178411016264354	0.2826338216925118	0.8570104124699549	0.20219884205056665	0.8586830891537441	0.8586830891537441	0.9434732356614977	0.9057887261024961	-0.13319003876521351	0.4749621340188841	0.2826338216925118	1.5852284335353755
223	0.725676	0	0	364.934	306.0	291.0	378.1904282236662	378.1904282236662	56226.0	264.824	0.0612236950250198	115928.2766117386	2.061826852554665	57699	0.1690119581840694	1.1597866230617075	3921.907542321949	0.22894531637937438	0.5404225444787115	4.020021315819415	2.835096510945713	0.31616025891837307	0.6716893330827094	0.6734063330308668	-1.0739598941169668	3.90905640506268	0.224226386187851	0.7821423233625711	0.13661948609573282	35297.16788089754	0.9285089499575934	0.1605800538179057	3.8728823073283074	0.22703875672992363	-0.134977473566315	0.09382254410524857	0.042408974138482	0.3772141953671582	0.042408974138482	0.25321203871835957	0.04060942209866551	0.9787955129307591	0.9787955129307591	0.9915182051723037	0.9858636752871728	-0.17724354083770213	0.27386130321719393	0.042408974138482	1.964695598132516
224	0.733469	0	0	341.498	276.0	270.0	336.6021390306366	336.6021390306366	53075.25	250.478	0.06285999514510018	108652.0221960471	2.0471316140017635	54153	-0.3498682098319555	0.9675679333324347	2038.3840394470917	0.88409646941348	0.6780921325110834	3.376053707752229	3.021218391794573	0.4030209043942079	0.2789252610233678	0.23135361803468746	-1.0236980489386833	4.044916440733257	0.2828069276441778	0.5820402241917763	0.3902493639897502	18345.456355023824	0.5781625762627185	0.26097152134025925	2.994481076251094	0.8581504302103368	-0.43375534967839985	0.6470196457651599	0.19675842817416533	0.533679501693332	0.19675842817416533	0.714764345236081	0.15790817744062685	0.9016207859129174	0.9016207859129174	0.960648314365167	0.9344138572752781	-0.22644301444292364	0.5733921826661731	0.19675842817416533	1.6976200967793922
225	0.700854	0	0	222.827	171.0	195.0	211.303099835284	211.303099835284	20512.5	156.169	0.0859928907501107	42140.592612717905	2.0543859896510863	21006	0.44162093266308683	1.5039502351327194	2892.5552119759404	0.08547208060674759	0.5459613808049286	3.252202563932641	2.755981198757643	0.3323325677210882	1.0314615918775734	1.0866065805910778	-0.22233488138043336	2.9783160801380766	0.23414581760571776	1.1132441017820405	-0.2932160130205054	26032.996907783465	0.9788070099692412	0.17539941463388498	3.964009929503039	0.0400377792244362	-0.027592240295394074	0.02180983601927716	0.015492905227377913	0.16600661442883827	0.015492905227377913	0.11527586398231565	0.015251829698816673	0.9922535473863111	0.9922535473863111	0.9969014189545244	0.9948356982575407	-0.07097131422519667	0.09691846410509905	0.015492905227377913	1.990585460705576
226	0.909333	0	0	263.948	240.0	249.0	287.3273394579778	287.3273394579778	41356.5	240.016	0.06818227797744769	84821.99232039865	2.050995425638017	42273	-0.33891142364656973	0.736138163440698	1088.8127453910292	0.8327201181421459	0.5110891479595207	3.5142587583449063	2.2380353078927797	0.32922370722315125	0.2215122559144206	0.26029654292666166	-1.1319807911699642	3.370016099062744	0.21981613594028931	0.48146676961440155	-0.2718402749393355	9799.314708519263	0.6113936078405899	0.18274257072263148	3.149676110520311	0.9216032449177195	-0.5111186195242516	0.6051649484938112	0.15862808781466065	0.5846540546649074	0.15862808781466065	0.6304300256821982	0.1333585675148791	0.9206859560926697	0.9206859560926697	0.9682743824370679	0.9471239707284465	-0.27924281017664065	0.6058754919193852	0.15862808781466065	1.7429967181425472
227	0.869553	0	0	317.189	306.0	246.0	313.03673905789395	313.03673905789395	42693.75	275.813	0.06685015129879054	88367.2347770667	2.069793231493291	43992	-0.10915310445394595	1.022593167686038	1873.4484109277976	0.628859023262232	0.6001684776499915	3.454476941444096	2.775428075839813	0.353993270683889	0.43062357799773315	0.40527701924604687	-1.0656501811201322	3.8410782569599453	0.25321441852712395	0.6190921120093262	0.36082975581022836	16861.035698350177	0.7342930916021333	0.19783837722459832	3.4601148656692344	0.7103030138184405	-0.42141047056898406	0.379073735454883	0.14638061049127302	0.44280260456924103	0.14638061049127302	0.6005046308426698	0.12491843722591899	0.9268096947543635	0.9268096947543635	0.9707238779017454	0.9512064631695756	-0.17569592707524634	0.4429487582950168	0.14638061049127302	1.8444350569716237
228	0.6025	0	0	373.547	282.0	276.0	358.2080401107714	358.2080401107714	49269.75	225.062	0.0638835476784358	101737.72083840212	2.064912463294458	50652	-0.7703314297604297	0.7408524469251757	1820.8857482088094	0.9980838711537812	0.8995142123128603	2.1378800773223414	1.5863958064992645	0.48157124353263675	0.008490479098192193	0.039231361321144645	-1.1661176831780882	2.7525134896773524	0.37063028147639326	0.5688061769953464	-0.024698516543342153	16387.971733879283	0.5013275712007533	0.32346837875274453	2.525841892015392	0.8976983713558313	-0.08814208827229486	0.8911386495590216	0.10607556177443514	0.787255948989294	0.10607556177443514	0.4873964849846605	0.09475048399615693	0.9469622191127824	0.9469622191127824	0.978784887645113	0.9646414794085216	-0.5118609830801157	0.79959959451457	0.10607556177443514	1.5262932243008698
229	0.697426	0	0	296.864	243.0	216.0	290.7988995852632	290.7988995852632	35082.75	207.04	0.07116087986396678	72829.1488410823	2.0759247448128293	36207	0.08284685243508366	1.2347089349220948	2665.790077887657	0.3358924802308829	0.6165872639609291	3.152948267752393	2.6412986308329653	0.35794563461714507	0.6797502232042404	0.6951950789562819	-1.000419896936274	3.6417185277692394	0.2534008311229988	0.8140254017427773	0.024212748411173893	23992.110700988913	0.8834380660691454	0.20057698873627533	3.7926913733954946	0.4253302486843924	-0.2451304355630371	0.1675604317900112	0.05676911316289148	0.4938179185551988	0.05676911316289148	0.3144296707308939	0.053542404284994606	0.9716154434185542	0.9716154434185542	0.9886461773674217	0.9810769622790362	-0.25412535435427286	0.39057388996179754	0.05676911316289148	1.9403586433256468
230	0.530068	0	0	365.759	255.0	258.0	356.78564993564413	356.78564993564413	44907.0	193.877	0.06621870745135307	92266.94062161038	2.0546226784601593	45972	-0.2663387913731658	1.0468882085553457	1946.134463627565	0.8345954406428773	0.6860141044402669	3.2361530925495723	2.4777176263879035	0.403282602278105	0.3597310030874874	0.3020728951630558	-0.7367484629893489	3.2144660893772525	0.2936243818624184	0.6172498278381633	0.5992348600731117	17515.210172648087	0.6101961913966085	0.25159095538391224	3.125509774767656	0.9495901415419989	-0.5214732223856281	0.6332452563564753	0.1489721622472429	0.6190800097792644	0.1489721622472429	0.6067334849354373	0.12668780283756872	0.9255139188763786	0.9255139188763786	0.9702055675505515	0.9503426125842523	-0.3128607336040471	0.6376288472996336	0.1489721622472429	1.733331951963759
231	0.9077	0	0	297.896	291.0	240.0	320.78965070587924	320.78965070587924	46044.0	270.401	0.06542277219054539	94959.2360184214	2.0623585270267877	47268	-0.626334683799598	0.7863211047914184	1484.7531907853845	0.9926970745167392	0.8017776097408473	2.7729767957144613	3.4016433079937047	0.43716760791377474	0.07728005415177383	0.06090326740684223	-0.9699536594028183	4.371596967396523	0.3321709658423188	0.5316976917500179	0.23842083724657176	13362.77871706846	0.5050534551375344	0.27673022864259605	2.5856021177566393	0.8665566197531839	-0.16271685133342265	0.8431960847841987	0.14563919398473063	0.7054319762775683	0.14563919398473063	0.598204772610788	0.12432473014804273	0.9271804030076347	0.9271804030076347	0.9708721612030539	0.9514536020050898	-0.39832325815015646	0.7384985650586082	0.14563919398473063	1.5528072382496683
232	0.791533	0	0	352.316	327.0	255.0	349.3680008243457	349.3680008243457	54057.0	278.87	0.06209865979190052	111336.23317403765	2.0596080650801496	55458	-0.2494744065687746	1.1259043295346849	3164.1270245024843	0.753100188230252	0.8058802474408869	3.2140129969464337	3.106449709523666	0.4428741559933491	0.46945913801374883	0.5023993025011166	-1.1847319471191267	4.2911816566427925	0.32847383344360503	0.7165823517768494	0.0975164553315577	28477.14322052236	0.6611262229444719	0.2930983846134282	3.294822926086939	1.0014646757082026	-0.5770066068184347	0.5648258630490446	0.11304428586735048	0.666505670444567	0.11304428586735048	0.5087083406069706	0.10022122713109369	0.9434778570663247	0.9434778570663247	0.9773911428265298	0.9623185713775498	-0.37359227389577054	0.6556182346458944	0.11304428586735048	1.7837816896735381
233	0.897166	0	0	271.919	222.0	231.0	294.33654207386485	294.33654207386485	35341.5	243.956	0.07121852036911694	73127.57357796314	2.0691700572404437	36405	-0.436323283468091	0.7039750909044571	891.3009135094259	0.9658208689995066	0.5701491871862739	2.9614210031223873	1.7066512476803182	0.3543582319165577	0.14539715449963403	0.13382590371818312	-1.0851137378524716	2.7917649855327897	0.2475892727520111	0.46941062210049395	0.15853268189059322	8021.708221584833	0.5235034783286299	0.19920599960418237	2.7731779471316584	0.9033025393858671	-0.33534523938720917	0.7988127349034994	0.147657705964806	0.6879552788821687	0.147657705964806	0.6022909474517736	0.12557219502376815	0.9261711470175971	0.9261711470175971	0.9704684588070387	0.9507807646783979	-0.38048875886496075	0.7184822901781237	0.147657705964806	1.6156689333713536
234	0.651086	0	0	385.784	327.0	264.0	373.7378760575385	373.7378760575385	49134.75	251.178	0.06367925264770312	101877.59101717621	2.0734325709844095	50688	-0.16000291239307632	1.1547225791435562	2380.311339503373	0.8015688418024357	0.774185496587714	2.564723566088397	2.3567573142627625	0.4254193803104696	0.4042571661869083	0.29076011327662626	-1.0010515911217963	3.357808905384559	0.31970930569480327	0.6501080738802746	0.5212088621474902	21422.802055530356	0.6311098209097366	0.2592166513108509	3.173251105813249	0.8219212191234375	-0.4596119711286523	0.5441698043143612	0.19261605553090505	0.4772414058351392	0.19261605553090505	0.7061255730538915	0.15534701600548684	0.9036919722345473	0.9036919722345473	0.9614767888938189	0.9357946481563649	-0.18708984425641575	0.5072088656438092	0.19261605553090505	1.7565197111929005
235	0.701875	0	0	378.811	297.0	306.0	375.9587743356976	375.9587743356976	60010.5	265.878	0.0601732758418497	123187.11930098619	2.052759422117566	61371	-0.10917210530914859	0.7418644887200793	1474.5544372230402	0.7000550668878995	0.49227012611593457	3.7294103451774983	2.391560135359799	0.273171650130052	0.3137136185664355	0.2846439955835992	-0.7195870616929073	3.1111471970527065	0.19444192482309286	0.46501831693153345	0.4959388299077295	13270.989935007361	0.6930392188299384	0.1178258006077891	3.3472137602495717	0.7267375751665885	-0.42705219474095607	0.431412556541251	0.1787261888283554	0.413965028149357	0.1787261888283554	0.6765071082157623	0.14662842670345366	0.9106369055858223	0.9106369055858223	0.9642547622343288	0.9404246037238815	-0.1495879067739272	0.43128826722033897	0.1787261888283554	1.8121922848879164
236	0.683669	0	0	371.879	330.0	303.0	364.2993274767331	364.2993274767331	56887.5	254.242	0.06126842000683125	116750.48032031418	2.0523046419743207	58167	-0.30275661164774587	0.7087204321748896	1296.145571385376	0.951463573112315	0.5725341757486615	3.790738573324889	2.693505574770249	0.3305128447560364	0.17730135031222088	0.11710178390127271	-0.9325442049712733	3.6260497797415225	0.23723453804280875	0.4478265236607132	0.6608749266482566	11665.310142468383	0.5332638789951796	0.16911282647150244	2.770908750699387	0.8186253029192012	-0.3099380635441853	0.7218309288881388	0.2145912233104471	0.5416970697770456	0.2145912233104471	0.7499010317099453	0.16848013242063012	0.8927043883447765	0.8927043883447765	0.9570817553379105	0.928469592229851	-0.22736498144096	0.5927770563044003	0.2145912233104471	1.6260681207848702
237	0.697243	0	0	354.164	339.0	234.0	343.7586362551492	343.7586362551492	44528.25	246.939	0.06566152096170226	92525.9609649458	2.0779159514453363	46035	-0.1926855073123904	0.8281786055850365	1388.0098538643908	0.7211453915886867	0.5045985472321567	3.3994474489360993	2.1407181793102996	0.3200719013502564	0.3196193654593036	0.3073295683924718	-1.0677118897958993	3.208430069106199	0.21854213629343644	0.5209229071967417	0.07012925664025055	12492.088684779517	0.6804695139838457	0.1692041364656973	3.321262783688723	0.7905918675566095	-0.46057789955457845	0.46594898072701063	0.1693016890154962	0.4670122685302728	0.1693016890154962	0.6559247365888292	0.14060365929363614	0.9153491554922519	0.9153491554922519	0.9661396621969007	0.9435661036615013	-0.18541487573028254	0.4830629720162123	0.1693016890154962	1.8019712093988236
238	0.608968	0	0	369.474	258.0	261.0	363.60693062701654	363.60693062701654	48375.0	224.998	0.0642187190314157	99977.69919771573	2.0667224640354673	49770	-0.13640811233256742	1.1334169918777366	3000.0452264515334	0.5721789756124969	0.6182043270497533	2.8996454158553657	2.319700970811047	0.37982246244125084	0.5639348159307589	0.6321702402157745	-0.7880288894931182	3.1077298603041656	0.27368211400298215	0.7365484760599077	-0.34106244233163796	27000.4070380638	0.7658035571222561	0.2244811809673135	3.563935703348151	0.9803526517325868	-0.5604920191496822	0.41316849827150776	0.05661226095696474	0.7590258641876994	0.05661226095696474	0.3133819074719838	0.05337385019487548	0.9716938695215177	0.9716938695215177	0.9886775478086071	0.9811292463476784	-0.5124702408582661	0.6661311251140051	0.05661226095696474	1.8640806112755446
239	0.84326	0	0	314.248	288.0	261.0	317.2774810792597	317.2774810792597	45509.25	264.993	0.0648315118861119	95081.88005786268	2.089286904483433	47250	-0.11157976727813651	1.266475521811218	3175.8077445285107	0.6365830918005572	0.7988726313561477	2.345050046919704	2.225122679438595	0.44350312562548877	0.5688010320709572	0.551883953063144	-0.9104523986342841	3.135575078072879	0.335431050222849	0.7777633064516308	0.0576197511293129	28582.269700756595	0.7299065759637189	0.2813811467775873	3.467381935044052	0.8246142230792555	-0.4830391757885183	0.41237453488560605	0.11895912710948517	0.5519518822344484	0.11895912710948517	0.5256046943915124	0.10469936620543219	0.9405204364452574	0.9405204364452574	0.976208174578103	0.9603469576301715	-0.26833766761500993	0.5333723661415579	0.11895912710948517	1.8422871661995983
240	0.776533	0	0	358.454	336.0	279.0	361.32257056541596	361.32257056541596	62360.25	278.351	0.05945389629710986	127911.3359677448	2.051167786654877	63729	-0.24896438387486666	0.6940248052737886	1281.3570595564972	0.8545486920964007	0.4896290020579554	3.306035996272537	1.7639548468078399	0.2905693426254369	0.21346628503158835	0.19025096537860317	-1.264491202958034	3.028446049765874	0.20674107982144463	0.42539049897882225	0.3956555281871556	11532.213536008476	0.597382486406564	0.13538922177626408	3.067023873075559	0.8434384257471064	-0.4480898053745418	0.6036840984444494	0.19889913198877648	0.504363394105935	0.19889913198877648	0.719348809148018	0.1592569185048982	0.9005504340056116	0.9005504340056116	0.9602201736022447	0.9337002893370745	-0.20398834328279822	0.5412878709607024	0.19889913198877648	1.7221578130233157
241	0.79756	0	0	350.415	342.0	267.0	359.612291224869	359.612291224869	55937.25	279.477	0.06119199510911846	115590.88417347318	2.066438449753486	57546	-0.12146965597133952	0.751761562708784	1588.9380361758112	0.6210366226384769	0.44552613197965474	4.977165818456274	2.69425549814008	0.2790077796060827	0.33574400469644927	0.35969856656668786	-1.3511217802351871	4.045377278375267	0.18948246679834332	0.4985022980486728	-0.34726019839448624	14300.442325582302	0.7387130509923432	0.13578050447019843	3.4824020101106212	0.7506933241628867	-0.4427818339173099	0.38213575401684113	0.1301931445552552	0.49172244656828934	0.1301931445552552	0.5577597630015163	0.11321002912435767	0.9349034277223724	0.9349034277223724	0.973961371088949	0.9566022851482483	-0.2156458757428676	0.4810444322933942	0.1301931445552552	1.8491661941294164
242	0.765696	0	0	259.945	243.0	210.0	252.03571175529868	252.03571175529868	30814.5	199.039	0.0744978671829456	63803.38230582411	2.070563608230674	31743	0.4682141546652208	1.5488614676585726	4520.546615217539	0.0628153992643963	0.5176477784535368	4.073461992356917	3.2003031482690676	0.3344811644491978	1.0456373550564673	1.0705421651861053	-0.27194067708661895	3.4722438253556867	0.2261725425579376	1.1321207389288341	0.1776978058480058	40684.919536957845	0.9853652760441967	0.18833988922328487	3.9728379716548488	0.0359542569617341	-0.023469043646046937	0.017468505903675585	0.011124006670904223	0.22065708195912825	0.011124006670904223	0.08813583632793304	0.010999961230483022	0.9944379966645478	0.9944379966645478	0.9977751986658192	0.9962919977763652	-0.10503147614668326	0.11199127984286684	0.011124006670904223	1.9927999916634336
243	0.748257	0	0	352.203	330.0	252.0	345.11737133908514	345.11737133908514	52452.75	263.539	0.0624597730079214	108491.54597644517	2.0683671680978626	54000	-0.20796271288583335	1.1361473694640605	2733.250425228629	0.7424373852049531	0.7628732899823725	2.985118064298923	2.6074030001443504	0.4188091574509432	0.44185130242917064	0.3954337321907003	-0.8436904545378104	3.451093454682161	0.31398973841837463	0.6749383212843266	0.4055454327350388	24599.253827057662	0.6676205	0.2603091640797505	3.299157349159321	0.9285505077823605	-0.5361397896529339	0.5314149909835186	0.13482968498036485	0.5952925918333765	0.13482968498036485	0.5696761673121384	0.11651529671149831	0.9325851575098175	0.9325851575098175	0.9730340630039271	0.9550567716732118	-0.29800969692150514	0.5969625855842742	0.13482968498036485	1.7888573972165012
244	0.853416	0	0	326.066	276.0	264.0	314.8714023216462	314.8714023216462	44177.25	278.27	0.06591927615964494	91679.19963406674	2.075258184564832	45612	0.0048206506594418224	1.0942445825731446	2654.6344088686274	0.4615711937268595	0.5447119659568515	3.5222926250554187	2.2347352612953033	0.34539575968929914	0.571468276578242	0.6005993634247481	-0.9994920365735035	3.2342272978688067	0.23577178650548714	0.7237424671897159	-0.4826379937704122	23891.709679817646	0.8237361777225158	0.1972271676785509	3.6822788755463978	0.7848635055613701	-0.4423986576263142	0.30030874515960576	0.05123548541501182	0.7086286774343342	0.05123548541501182	0.2915046623720723	0.04860240095560074	0.9743822572924941	0.9743822572924941	0.9897529029169976	0.9829215048616627	-0.4596786111128094	0.5873928000268889	0.05123548541501182	1.9026322060846348
245	0.717858	0	0	331.019	309.0	240.0	317.8443015062564	317.8443015062564	43704.75	237.624	0.06628376146724803	90523.7921833009	2.0712575219696006	45045	-0.541398314499448	0.7605549020207856	1296.028795265258	0.9862862936179866	0.6952818818969247	2.979353116740043	2.1596688063410365	0.3996821110935666	0.10636680786573716	0.0804300874206634	-1.0077696159395317	3.1674384222805685	0.2848519404005382	0.5088681678399729	0.3510982829746344	11664.259157387321	0.5094754596053297	0.24763291442526417	2.5994602068212656	0.8216944364669005	-0.18120856965309518	0.7910061912293097	0.19194953397367653	0.6094667553059727	0.19194953397367653	0.7050363439544973	0.15499977932323267	0.9040252330131617	0.9040252330131617	0.9616100932052647	0.9360168220087746	-0.2891580868942815	0.6590405675595084	0.19194953397367653	1.565144991269368
246	0.760817	0	0	356.314	342.0	261.0	351.9730103289171	351.9730103289171	60522.0	271.09	0.060093055763854764	124051.4990270064	2.0496926576617827	61812	-0.27110726029897514	0.92269704896644	2364.474276054206	0.7913110919680084	0.6202016209326082	2.941400050797435	2.259985841344913	0.3752725895127455	0.35382106841758926	0.3826187725759363	-1.1930285887123122	3.4530144300572254	0.2675441186240874	0.5867487236079288	0.0030779485612125613	21280.268484487853	0.6375298116847896	0.2190847161993693	3.2357329227946905	1.0308840796461771	-0.5874539778350955	0.6121514522898814	0.10996469194937773	0.6954966949908173	0.10996469194937773	0.49904928188312636	0.09777127711347966	0.9450176540253111	0.9450176540253111	0.9780070616101245	0.9633451026835407	-0.4052857231376707	0.6865106716858854	0.10996469194937773	1.7635717562564597
247	0.798822	0	0	276.958	267.0	225.0	291.88011237492697	291.88011237492697	41058.75	221.24	0.0684929339482351	84031.51049415188	2.046616384915563	41886	0.20703965945465652	1.0346450347627167	2287.3810088656683	0.16139333822507546	0.42833624546431803	5.67587393392936	3.2752351971821003	0.2646536136003407	0.6115146003382977	0.590564101670587	-0.6407512128121369	3.915986409994237	0.18506560365104477	0.7010614165457685	0.6961127474914925	20586.429079791014	0.9538461169112282	0.11753700334225148	3.9139437589272816	0.07602010501224232	-0.05597051332008789	0.04855096114794945	0.03852411945498341	0.11556022995357806	0.03852411945498341	0.23543049176601843	0.037037306607461684	0.9807379402725083	0.9807379402725083	0.9922951761090033	0.9871586268483388	-0.03059580264618626	0.09583420985230552	0.03852411945498341	1.9777352728849247
248	0.942262	0	0	295.388	279.0	261.0	318.69264189811474	318.69264189811474	45139.5	278.333	0.06568363993066553	93339.34356521926	2.06779746264844	46476	-0.26913164509273824	0.54507252017125	651.9431199959517	0.9428373939978794	0.3793412036384529	4.201156794614854	1.69654550103379	0.2537270566463405	0.12155166286357215	0.09296677656214855	-0.9416001424518137	2.6381456434856037	0.1679068940364549	0.3553135227612379	0.5334787967437274	5867.488079963566	0.5390959637747115	0.1114728927121012	2.7866396842614973	0.7443593171286802	-0.29128864581068	0.6534754860903998	0.2679021568539226	0.41845142808687974	0.2679021568539226	0.8373537965533733	0.19584054352311098	0.8660489215730387	0.8660489215730387	0.9464195686292154	0.9106992810486925	-0.13497593666867602	0.4715651019400313	0.2679021568539226	1.6401969208961529
249	0.677596	0	0	354.496	306.0	261.0	354.5715724645731	354.5715724645731	43134.0	240.205	0.06587910083634338	90285.14173548235	2.0931316765308656	44856	-0.30041662701681976	1.092693751671915	2362.24401150399	0.767254768068585	0.7866827192606063	2.4375466293461354	2.5917882920649267	0.43595005069880444	0.4469459160314171	0.500799785304499	-0.8035060021953221	3.395294294260249	0.32691893214404016	0.6884515174467969	-0.15010877287522714	21260.19610353591	0.6524441616060639	0.27420484001763473	3.2681431442623117	1.0850056184723424	-0.6220519842589252	0.618460532131482	0.08827825940310326	0.7502759352552053	0.08827825940310326	0.4301564111647744	0.08042676389317009	0.9558608702984484	0.9558608702984484	0.9823443481193794	0.9705739135322988	-0.47808909531364563	0.7234885253377926	0.08827825940310326	1.7707607579879545
250	0.822406	0	0	324.407	324.0	258.0	327.11007321695246	327.11007321695246	57327.0	266.795	0.0610935129743342	117687.0028556148	2.052907056982134	58626	-0.21451545940564096	1.1875016380967383	3609.6256223586834	0.7885059371476424	0.8785973811014908	2.643955391376232	2.9820835228997833	0.47878370374372453	0.48385412325708016	0.4584527473955008	-1.2613548922074174	4.2434384151072	0.36982974690643466	0.7444014377441851	0.21678228708762756	32486.63060122815	0.6392791926206223	0.3200186879227323	3.2145186208913668	0.9383657018248917	-0.5320265602797245	0.579476075764499	0.14517146779915302	0.5994199047900448	0.14517146779915302	0.5966899849728513	0.12393881761090972	0.9274142661004234	0.9274142661004234	0.9709657064401693	0.9516095107336157	-0.2974341328129029	0.611260315797608	0.14517146779915302	1.7623681182636477
251	0.762483	0	0	369.287	339.0	306.0	389.8730562631893	389.8730562631893	62526.0	281.575	0.05916965493981394	128753.44321260991	2.059198464840385	64107	0.058293240493522115	1.1932813869603272	5212.645827990638	0.43031531897168274	0.5062068827822644	4.119387895254492	2.386483324947092	0.34770630676777015	0.718937436057489	0.813626224873629	-0.9942554993487427	3.3807388242958347	0.21701173505413276	0.8554559213398534	-0.9861442026299464	46913.81245191574	0.8392159714042946	0.21493379639050114	3.7296850752146944	0.8552226519084416	-0.4696417725739076	0.29469980597112494	0.021461456218306793	0.8641969768591411	0.021461456218306793	0.14920344635258612	0.02099080572568874	0.9892692718908467	0.9892692718908467	0.9957077087563387	0.9928461812605645	-0.6924995456521089	0.6665736827661163	0.021461456218306793	1.9134719344412825
252	0.640688	0	0	361.95	345.0	225.0	347.2232711095269	347.2232711095269	50696.25	231.897	0.06360177691104306	104151.47683844584	2.054421714395953	51876	0.13880482282111525	0.9893681650524139	2446.5309600535884	0.24184656072910235	0.4326173567297624	4.519350458994497	2.86617511524788	0.26516165758786114	0.5549505311648752	0.5338032789656811	-0.5947637385902215	3.460938853838101	0.18286496852821038	0.6514984276714946	0.5785684486089908	22018.778640482295	0.923378783624796	0.11648010921825258	3.8603604946704446	0.15223546233574042	-0.10253111243962448	0.08429695387599274	0.05786317138875465	0.1845944637543716	0.05786317138875465	0.3187366266749371	0.05450257989770277	0.9710684143056227	0.9710684143056227	0.9884273657222491	0.9807122762037483	-0.05821619094123982	0.15588570207063857	0.05786317138875465	1.963097360121607
253	0.690598	0	0	346.741	309.0	255.0	346.65256381570293	346.65256381570293	47847.0	239.459	0.06385049649933991	99821.24625170053	2.08625924826427	49608	-0.2660716065684454	1.1195122041661305	3366.6703243190254	0.6180419640223378	0.6263598048526162	3.2555514026100414	2.4291736143125098	0.40497327457516563	0.5863590949982439	0.7019390009310528	-1.2151016139208946	3.644275228233404	0.2736911431038237	0.7815300672824985	-0.8270803032700049	30300.032918871228	0.7403991634033464	0.26697225777942696	3.511901846259046	1.0891196922775284	-0.6246515428665408	0.4760681862600049	0.04730834788181547	0.8192620436114737	0.04730834788181547	0.2748050444455724	0.04506738146021777	0.9763458260590923	0.9763458260590923	0.9905383304236369	0.9842305507060615	-0.5961466154902002	0.7235079012418641	0.04730834788181547	1.8451853400666514
254	0.769957	0	0	331.352	288.0	288.0	342.32878932394806	342.32878932394806	57558.75	255.127	0.06134365962907154	117522.76811590458	2.0417880533525237	58581	-0.34853083436240645	0.8481521393648846	1771.42985990706	0.9067249137646458	0.6670036247004573	2.8788560810475547	2.319483664439423	0.3809268052951698	0.23578303937630873	0.2203840219997484	-1.0112185532559783	3.3307022176954013	0.2811653117504804	0.5216807898570965	0.18703232117919233	15942.868739163541	0.5632475128508382	0.21655720484839416	2.9564501195517545	0.938590898346972	-0.45916253854881034	0.7227879708609166	0.15135787748281215	0.653725979006489	0.15135787748281215	0.6127570882297119	0.12836644294967947	0.9243210612585939	0.9243210612585939	0.9697284245034375	0.9495473741723959	-0.34392784048836056	0.6807827787231012	0.15135787748281215	1.677376352764387
255	0.763974	0	0	281.126	213.0	255.0	301.94370336206714	301.94370336206714	34598.25	214.773	0.07161506681496047	71699.44787234426	2.0723431928592997	35685	-0.7352342406131576	0.6996643183089957	1131.3681227667064	0.997877986689444	0.7794510690441327	2.6653551866458027	2.648291990919328	0.4381349468157655	0.010349710755554702	0.026502031407244935	-1.1072449781114937	3.7555369690308216	0.3283813931128963	0.5341710818715952	0.1281364701821664	10182.313104900357	0.5014701462513258	0.28523162819514675	2.5050545212058957	0.8654945244567913	-0.07789756126010292	0.8601995352827451	0.13736616253816192	0.7246028159873645	0.13736616253816192	0.5766132034764204	0.11838592643748383	0.9313169187309192	0.9313169187309192	0.9725267674923677	0.9542112791539461	-0.4226557397146739	0.7543288384506358	0.13736616253816192	1.5245792008249923
256	0.518093	0	0	279.373	195.0	192.0	278.87093789063067	278.87093789063067	30111.0	144.741	0.07635466066336699	61300.689441848444	2.0358237667911543	30582	0.3666950108922191	1.5132476346015902	4134.631324843868	0.1974230645693622	0.6174774025900932	3.2888567567969753	3.0226368409329285	0.37073974317787983	0.9999884726458295	1.0844438828029144	-0.6479232744637357	3.6705601153966643	0.2588872237421637	1.1030792319187617	-0.5171929162141494	37211.68192359481	0.9406610057988618	0.21680684646594653	3.906232011717429	0.23089229221169266	-0.12928704579160535	0.08075752870445478	0.024788434147941803	0.5303229776096762	0.024788434147941803	0.16740924729064505	0.024169598359981337	0.9876057829260291	0.9876057829260291	0.9950423131704116	0.9917371886173527	-0.3176844175064342	0.3280088704749814	0.024788434147941803	1.9728754095971335
257	0.629694	0	0	341.911	318.0	213.0	325.24759799266775	325.24759799266775	36460.5	215.299	0.07015095341214365	75799.37534583153	2.0789450321808953	37701	-0.37250262611602036	1.0600052664985167	2092.8578832421713	0.7162583911075443	0.6804412489919051	2.8269969420069776	2.4208877644823263	0.4258191690320207	0.4655065402856124	0.5586275040834284	-1.1782883157116972	3.599176080194024	0.3018148959148154	0.7068295361223369	-0.521745298606517	18835.72094917954	0.6833961515572308	0.28291165408623753	3.3767307702742717	1.0788958838328437	-0.6245317395566576	0.5503335011126893	0.07726043809865257	0.7538545067755507	0.07726043809865257	0.39230993501434797	0.07127714695264718	0.9613697809506737	0.9613697809506737	0.9845479123802695	0.9742465206337825	-0.4892276911042178	0.7080736284108089	0.07726043809865257	1.8051203297745329
258	0.800264	0	0	326.373	309.0	231.0	324.56894491001447	324.56894491001447	39698.25	261.184	0.06786807666233881	82921.31060299216	2.088790075204629	41211	0.25354352081731246	1.0112251921239135	2268.067755812597	0.17613353245882668	0.39606087363754156	3.745668086602552	2.440488344815911	0.2407646245289592	0.6329067866249636	0.6323843564706132	-0.6246784163789747	3.065166761194886	0.16720470413979419	0.7037893496970655	0.03494865667914122	20412.609802313375	0.9485465922769714	0.09474844819108126	3.9089836720769005	0.16867483652605406	-0.09981978159567705	0.067850950284095	0.030572616063442318	0.3787420056998896	0.030572616063442318	0.19721309280236615	0.02963619503355243	0.9847136919682788	0.9847136919682788	0.9938854767873115	0.9898091279788525	-0.18865643140837796	0.24887725604342492	0.030572616063442318	1.9747566600362072
259	0.898062	0	0	334.697	342.0	279.0	352.36912464062453	352.36912464062453	62833.5	300.579	0.05931278873473996	128863.50759377317	2.0508726649601434	64215	-0.0035928154586360207	0.948703694325665	2658.4286577408866	0.4758443217339786	0.4630982656839955	3.5819192494678704	2.2007972534865052	0.28854322220173656	0.48308174031786066	0.49019055998507566	-1.0578203220309605	3.258617575517466	0.198281691675937	0.6104013932903068	-0.2760623532585155	23925.85791966798	0.8165336151476505	0.13922189310221497	3.665346194136777	0.6953879047892445	-0.39928598925187797	0.2855446558251788	0.07266256346462872	0.5942336947798263	0.07266256346462872	0.3757510872804062	0.06737983320708782	0.9636687182676856	0.9636687182676856	0.9854674873070741	0.9757791455117903	-0.32844656352552726	0.513990509947779	0.07266256346462872	1.9005591586230302
260	0.752775	0	0	315.225	309.0	234.0	329.3038110924318	329.3038110924318	47001.75	237.294	0.0650365986407847	96843.16845732418	2.0604162282749936	48231	0.15961812615470627	1.0379316862494536	2544.5859967005126	0.174566315145929	0.45745497921601425	3.6072233235419535	2.886049802282151	0.27253415542445775	0.597966015852565	0.5987749062020802	-0.37102964973586994	3.257079452018021	0.19591223302962435	0.6890753080229947	0.3693698341210888	22901.273970304614	0.9491164018542366	0.11726142401239494	3.9083922122624846	0.09627557862815797	-0.06653808691312132	0.05454135754585355	0.03917776571547538	0.1626145826893744	0.03917776571547538	0.23837551908173119	0.037636055899040774	0.9804111171422623	0.9804111171422623	0.992164446856905	0.9869407447615082	-0.054418954027809274	0.12633566964074383	0.03917776571547538	1.9759936983734074
261	0.758946	0	0	313.015	267.0	270.0	317.2774810792597	317.2774810792597	48348.75	237.561	0.06476920978936132	99092.0986258441	2.0495276222414045	49392	-0.14418446210998065	0.8053302158366173	1312.812060254937	0.7482267482112308	0.523201965399146	2.6938345080402026	1.8753751243307228	0.29831233169205507	0.3244651111272469	0.32088395157814886	-0.5511193240870942	2.426494448417817	0.21713831516452178	0.48909613120189127	0.19737556019894206	11815.308542294433	0.6640993548606449	0.13393741721784092	3.2808068473487557	0.8853675450246041	-0.5101698109555342	0.5224169041816119	0.15149811983093225	0.5504679609183987	0.15149811983093225	0.6124772287363479	0.12835502321213033	0.9242509400845338	0.9242509400845338	0.9697003760338135	0.9495006267230226	-0.25444175888308307	0.561247535067347	0.15149811983093225	1.7855186357547406
262	0.764915	0	0	354.969	333.0	267.0	366.46691528704196	366.46691528704196	61372.5	271.521	0.06015326533229076	125085.64150073726	2.0381382785569637	62397	-0.029800421766072078	0.8972401103026283	2259.645400922729	0.5031140801865819	0.4670323493010933	4.55432243472998	3.0111406110032064	0.28921331907100506	0.42966542414875014	0.4331220428611715	-1.1319967661166521	4.143137377119858	0.1951837304161838	0.5708993465455687	0.10868887845145485	20336.808608304564	0.8025439303461503	0.14131368717723203	3.626115172671428	0.6227242900830793	-0.36676231359703826	0.2841650519644473	0.10069401615415707	0.47668540797447906	0.10069401615415707	0.4708346967659398	0.09051062360004758	0.9496529919229215	0.9496529919229215	0.9798611967691686	0.9664353279486142	-0.2168546864082423	0.43773837964949724	0.10069401615415707	1.8921540602495022
263	0.717692	0	0	352.052	294.0	276.0	360.6618915272308	360.6618915272308	54479.25	252.665	0.06182633665599538	112408.20777941769	2.0633214990921807	55944	0.20920175219604822	1.1917732703364772	4205.512746662576	0.19642088938265445	0.49488852130339633	3.3616762570599152	2.6364809258422883	0.30786826195847694	0.7251650573428023	0.733239895204277	-0.38034115868820917	3.0168220845304976	0.21798481287928473	0.8225342179398263	0.1651535374676034	37849.61471996319	0.9410381665449234	0.15069817929089185	3.890259525816087	0.2049632807373413	-0.12089468930475007	0.08242952413211896	0.0360925564068928	0.3909291106641922	0.0360925564068928	0.22347881654946333	0.0347624921937666	0.9819537217965536	0.9819537217965536	0.9927814887186213	0.9879691478643691	-0.19684415216511308	0.26878700990230764	0.0360925564068928	1.9694352680065113
264	0.676767	0	0	348.794	315.0	267.0	351.60204777560665	351.60204777560665	48902.25	236.052	0.06448142246199258	100292.56595061766	2.0508783532581356	49986	-0.27052331442036864	0.7506206218766752	1321.3257812722072	0.8042113231859136	0.5356820649427115	3.268362576081629	2.4952701471369685	0.32112005267610966	0.27198371763059237	0.31537894411072187	-1.0405662827755164	3.535836429912485	0.22770344170333612	0.4877553219598381	-0.18999376277749064	11891.932031449865	0.6294501531368646	0.16393011144398753	3.1987306265876048	1.024997368943737	-0.5785592040744904	0.6312335608006623	0.11469417772901916	0.6925134535555392	0.11469417772901916	0.5130828307762223	0.10142617006499019	0.9426529111354904	0.9426529111354904	0.9770611644541962	0.9617686074236603	-0.3997788304622513	0.6889070607680187	0.11469417772901916	1.7520259051507046
265	0.917789	0	0	344.431	330.0	300.0	362.30512003006527	362.30512003006527	71044.5	316.115	0.057127471555355344	145208.74205767614	2.043912506354132	72369	0.049819072192104644	0.8150427788255638	2719.032242800963	0.4361833288544898	0.38261185331672953	5.707147588830677	2.328854894122189	0.2605934096002402	0.4564935809422564	0.4989721173900046	-1.3641812552827655	3.6930361494049544	0.16253456590357362	0.5815032518709127	-0.6475381666950046	24471.29018520867	0.8363407434918677	0.1297596424949617	3.710229865226456	0.6913286910988239	-0.39052698853891865	0.2641396445312029	0.05498822067070082	0.6553085229422991	0.05498822067070082	0.30710244946130266	0.05195601596487612	0.9725058896646496	0.9725058896646496	0.9890023558658598	0.9816705931097663	-0.4006940494526846	0.5384936751127435	0.05498822067070082	1.912574658520602
266	0.763166	0	0	364.871	309.0	324.0	378.7611384500791	378.7611384500791	69622.5	278.457	0.05777687870352637	141654.3093280282	2.0346053262670574	70668	0.055758153407953044	1.0112242312095026	3523.7576194123976	0.41234654693788225	0.5223164814221666	3.14524782552192	2.443490639909286	0.3059107229229562	0.5514732134189221	0.5780746348301196	-0.6904082486237139	3.133898888533	0.220118867718071	0.6699044589588954	0.11297665857751214	31713.81857471158	0.8479301164772954	0.1446492790144185	3.710114637774436	0.4409844442959292	-0.26568675937894926	0.20510498007680528	0.0930520762708425	0.37563050104016876	0.0930520762708425	0.44530185623683854	0.08425002350268945	0.9534739618645787	0.9534739618645787	0.9813895847458315	0.9689826412430524	-0.15400922033429254	0.3361828529925891	0.0930520762708425	1.9188802253032857
267	0.805242	0	0	285.595	243.0	255.0	307.2474572718219	307.2474572718219	41184.75	229.973	0.0680055419982191	84806.8191212102	2.059180136366257	42219	-0.770663834660618	0.6504171825830257	1387.3763279669924	0.9999855438143314	0.8325954601153236	2.5347861817999973	2.116848080207419	0.4493050312995291	-0.02663374961550981	-0.008927562640215643	-1.1072449781114937	3.2240930583189127	0.33756806202046014	0.5438315804407383	0.1596386697255741	12486.386951702932	0.5000100202308688	0.29504343126608956	2.4215967484092493	0.8659769486472493	0.012080391360411294	0.8658481119867969	0.13409297297650763	0.7317980873345414	0.13409297297650763	0.567984984882934	0.11602166810496693	0.9329535135117462	0.9329535135117462	0.9731814054046986	0.9553023423411642	-0.4319973809764651	0.7600964607816941	0.13409297297650763	1.4962144116325011
268	0.788908	0	0	363.18	342.0	273.0	365.22458843840184	365.22458843840184	70916.25	286.516	0.05722490261823472	144787.00028329736	2.0416618233944597	72189	-0.39500671968163953	0.6065322243187719	1377.5531168681348	0.9939013287232729	0.5353052976553923	3.980106362605329	2.250782883762206	0.31944810329436085	0.07144935787561572	0.023222129002670153	-1.2411344482337112	3.4919173319959174	0.2220153044740229	0.4144192483594524	0.6400650259708341	12397.978051813214	0.5042213168117273	0.16663830266997562	2.5184394072122767	0.7700132095579169	-0.11587798216994474	0.757143699370298	0.23465877295529067	0.526810362300218	0.23465877295529067	0.7849657743860984	0.179330698600828	0.8826706135223548	0.8826706135223548	0.9530682454089419	0.9217804090149031	-0.21219607663941137	0.5849898635683707	0.23465877295529067	1.5452562645633074
269	0.648205	0	0	378.681	327.0	255.0	368.79262465510345	368.79262465510345	53955.0	245.463	0.06217769791083428	111054.78709840469	2.058285369259655	55314	-0.4498401560660723	0.926712762201795	2345.368123052113	0.8172823700819121	0.7367466323123796	2.8771508761465756	2.594086719540339	0.4232954907652355	0.324889110893112	0.38384682260319963	-1.1090345112929385	3.7031212308332777	0.30253350098005727	0.6177449888966196	-0.28036978482785613	21108.313107469017	0.6212056150961169	0.27605593692996777	3.189508527439211	1.0437889543365468	-0.5875805806932678	0.646701798024742	0.10770295369317155	0.7144487223296945	0.10770295369317155	0.49249695132950727	0.09604414395720792	0.9461485231534142	0.9461485231534142	0.9784594092613657	0.9640990154356095	-0.42627651363820884	0.7071295040372292	0.10770295369317155	1.7477866680952656
270	0.846866	0	0	346.306	339.0	273.0	342.70978976387585	342.70978976387585	61566.0	293.275	0.05976799522561934	126156.43107436405	2.0491250215112897	62883	-0.1389597313557034	0.8556435230493505	1878.5449350857627	0.731442314372915	0.5157202059878054	3.8003864497709507	2.531734192509719	0.30557907142372664	0.3478550894009537	0.3399233170615449	-0.6178427797729514	3.1495769722826705	0.22011782732350202	0.5185198925116231	0.6008980725745418	16906.904415771864	0.6742755345863136	0.14785971570811973	3.313996043957128	0.9291481396571252	-0.5375798792330599	0.5240777368645534	0.13181521934760168	0.5981680656414516	0.13181521934760168	0.561603547985273	0.11431737116793114	0.9340923903261992	0.9340923903261992	0.9736369561304797	0.9560615935507994	-0.30165683156227474	0.5972690214672465	0.13181521934760168	1.7933012178769763
271	0.878469	0	0	342.265	321.0	273.0	335.49068541466244	335.49068541466244	54061.5	300.669	0.06202279951300284	111478.59516265537	2.0620699603720833	55521	0.1255310297670101	1.0405947761479677	3200.030167266833	0.3909305725354837	0.430618233591039	4.179915142273772	2.6195282993151103	0.2942714555710906	0.6067939068765827	0.6638038217558085	-1.0048418334094673	3.624370132724578	0.19183202191817045	0.7202274193783414	-0.595038889288714	28800.271505401495	0.8581358940972097	0.15052869020183832	3.7526555890200113	0.6995878315841934	-0.3870844195074197	0.24646888109046577	0.03596291786368096	0.7452930191897742	0.03596291786368096	0.2233680986568027	0.03466487979716036	0.9820185410681596	0.9820185410681596	0.9928074164272638	0.9880123607121063	-0.5175552619242388	0.575896085801824	0.03596291786368096	1.9235456826506172
272	0.666861	0	0	366.616	342.0	246.0	360.62445840513925	360.62445840513925	57892.5	244.482	0.06132610081330366	118010.40697709522	2.0384403329808736	58869	-0.6033069069249455	0.8359887592504051	2217.0392047564337	0.8812348275304885	0.7289939088420604	2.7458892563133728	2.163131516373131	0.4365583792677796	0.20760766348912849	0.29802863882798175	-1.2949165127494646	3.4580480291225957	0.3087242084054458	0.5821898263002285	-0.4739237278933064	19953.352842807904	0.5800366958444776	0.295844051908075	3.0492760899783153	1.0200665956082648	-0.5376294913372379	0.7220590251665058	0.11445326879589865	0.726356269644181	0.11445326879589865	0.5130036949232232	0.1013255292690022	0.9427733656020507	0.9427733656020507	0.9771093462408202	0.9618489104013671	-0.43532578991777127	0.7310016943783049	0.11445326879589865	1.7021675747920881
273	0.545543	0	0	278.052	198.0	198.0	281.58480072617556	281.58480072617556	30423.75	151.689	0.07603368226802767	61984.99873251773	2.0373885116896413	30924	0.4155100299969802	1.5475519347454842	4368.490775606808	0.17034997805184182	0.5865177717102287	3.6887904090493144	3.0226368409329285	0.3553730007895732	1.0331179207136392	1.1015960328748613	-0.9223576756148881	3.9449945165478164	0.24727822633220117	1.1275586316780148	-0.6028729964826076	39316.41698046127	0.9506419395539389	0.2040558297719239	3.9238799569095413	0.19178344692150684	-0.1069603838404915	0.06601553585430608	0.0201186267882696	0.5318904704589068	0.0201186267882696	0.14208359155447803	0.019713246345996527	0.9899406866058653	0.9899406866058653	0.9959762746423462	0.9932937910705768	-0.32610230618059094	0.30765223058006685	0.0201186267882696	1.9779797567678923
274	0.744562	0	0	318.268	300.0	228.0	332.1746528559938	332.1746528559938	46115.25	236.97	0.06527177509870985	95277.0742303836	2.066064354641547	47421	0.15961812615470627	1.0379316862494536	2452.5449996074385	0.17392306944353902	0.4717275745675539	3.2092764158650327	2.2822092297170125	0.27150735038622364	0.5920380156028685	0.5804767070334393	-0.6089062389281973	2.89111546864521	0.19650116336405776	0.6822513332245977	0.2698378186292155	22072.904996466947	0.9493498409591317	0.1149578697677587	3.908357613397458	0.1003218853959291	-0.06840545145129681	0.05530429605602981	0.03873827582854308	0.17592054829527348	0.03873827582854308	0.236455493323568	0.037236511849762816	0.9806308620857285	0.9806308620857285	0.9922523448342913	0.9870872413904856	-0.058091115748721056	0.13627061070973503	0.03873827582854308	1.9759089171039097
275	0.604771	0	0	372.741	333.0	240.0	352.0241468990444	352.0241468990444	48665.25	225.423	0.06458160383352039	99813.19039994666	2.0510156713455014	49743	0.2791529870491992	1.2242721394461165	3867.515116308775	0.10137822731618917	0.5089103128291089	3.555492218295589	2.660126236356817	0.2931868488383173	0.7512782222584976	0.7517125632476577	-0.5569139554557655	3.2170401918125826	0.2101107399690926	0.8365102707207539	0.29801281382583206	34807.63604677897	0.9739331195454823	0.13533046578142036	3.9561732852114533	0.06879371574269479	-0.04262994189537672	0.0301500272369426	0.016634926737570017	0.288323655022138	0.016634926737570017	0.12205687643162998	0.016357097084857886	0.991682536631215	0.991682536631215	0.996673014652486	0.99445502442081	-0.14189768398075514	0.1599091067878465	0.016634926737570017	1.9881635828600794
276	0.846368	0	0	271.866	264.0	228.0	285.56785533389433	285.56785533389433	41028.0	230.099	0.06824618137577156	84293.22430159149	2.0545292069218943	41994	-0.19037441993179804	1.0890677209435962	2468.263905105354	0.6045051016496794	0.5997385035353411	3.633746260968876	2.4684662790748813	0.3889995821075802	0.523705913094754	0.6092769181153236	-1.2499124428442339	3.718378721919115	0.2571843499724439	0.7273164812143215	-0.6025956435648713	22214.375145948186	0.7479794278369447	0.25472138043557235	3.5303859568224523	0.9515238717748319	-0.5482627686203713	0.4218104329520274	0.07251986086908842	0.7064330079305914	0.07251986086908842	0.3748893785890679	0.06722616825430101	0.9637400695654558	0.9637400695654558	0.9854960278261823	0.9758267130436373	-0.44002074611289055	0.6382006353395978	0.07251986086908842	1.8555486290856655
277	0.850145	0	0	354.094	336.0	276.0	373.17154232336634	373.17154232336634	56820.0	301.031	0.061182412306198176	116822.10147397278	2.056003193839718	58221	-0.25050678706989143	0.7759675670815671	1561.3926278400609	0.7758845106136452	0.5222413380770579	3.4133131314129392	2.450741513328684	0.31928694041338357	0.27891555383165456	0.2897428730098236	-1.060881277189464	3.511622790518148	0.22477877574976515	0.4912895048975876	0.010846328318666658	14052.533650560548	0.6471168571391088	0.16357149145329816	3.2442942092068456	0.8313526638075739	-0.4757393332634215	0.5167685873105687	0.1755197855955828	0.4926479340984615	0.1755197855955828	0.6689209418037078	0.14446605840226745	0.9122401072022086	0.9122401072022086	0.9648960428808834	0.9414934048014724	-0.20345152548066675	0.514192933374702	0.1755197855955828	1.7773513673348789
278	0.653788	0	0	359.995	339.0	222.0	343.7586362551492	343.7586362551492	54170.25	235.36	0.062384177593916776	110981.40797625488	2.0487519990447685	55314	0.15761427311371362	0.9893681650524139	2610.0326224222263	0.22882132853159037	0.4326173567297624	4.526980275619803	2.86617511524788	0.2626284245714988	0.5571984279451365	0.5338032789656811	-0.5947637385902215	3.460938853838101	0.17992335444780616	0.6516684414904529	0.5935118237213055	23490.293601800036	0.9285578210819512	0.11420166953006435	3.8656353364876233	0.14330432706032273	-0.09731185894749353	0.0804689352942749	0.05619866872680764	0.17717444196745136	0.05619866872680764	0.3120631534638748	0.053032881913105526	0.9719006656365962	0.9719006656365962	0.9887602662546384	0.9812671104243974	-0.0537886837421245	0.1500111799793488	0.05619866872680764	1.9645782236170088
279	0.823171	0	0	355.689	318.0	294.0	350.2941620980858	350.2941620980858	64155.75	292.793	0.05887585453425898	131634.77187358274	2.0518000627158552	65583	-0.3200505946095271	1.1094267881696045	3097.823771633527	0.8914280594103723	0.8464010819086967	2.7326384225381277	3.0279359071626506	0.45829039294377044	0.35221722550571327	0.26302570626090827	-1.034789285999093	4.062725193161744	0.3505422513640018	0.652009568574336	0.39416198726942936	27880.413944701744	0.5733486522475956	0.3010595035695492	2.9831824398512308	0.9179920495110662	-0.4603148656142467	0.6927224417332452	0.1650364083507338	0.6152394406156034	0.1650364083507338	0.6451772110629573	0.1376042152104913	0.9174817958246331	0.9174817958246331	0.9669927183298532	0.9449878638830888	-0.3039182510875272	0.6463111506152214	0.1650364083507338	1.6885668813421992
280	0.876639	0	0	334.781	333.0	264.0	334.94029318671113	334.94029318671113	46735.5	293.482	0.06482049617069545	96798.7395749646	2.071203679750181	48177	-0.03783559908671903	1.206290287543984	3450.999555783798	0.5382307380715657	0.7392632079979535	2.566904722726984	2.6487550836375524	0.3978987442825134	0.641458677720717	0.7014276089112347	-0.8813168886024332	3.530071972239986	0.29663358950728086	0.8029228731670138	-0.2946158760306457	31058.99600205418	0.7840943493592951	0.23321590503156195	3.597338086152232	0.7648100330707222	-0.4430827974595655	0.3347537456008194	0.0868629200395406	0.5878443830412124	0.0868629200395406	0.42575721403345274	0.07930111075459678	0.9565685399802296	0.9565685399802296	0.9826274159920919	0.9710456933201531	-0.3140429201241347	0.5311508888275651	0.0868629200395406	1.8802565153906676
281	0.779113	0	0	305.982	303.0	231.0	318.5231545743574	318.5231545743574	44288.25	238.394	0.06637355208143278	91204.18026002	2.0593313183523847	45405	-0.8119077309042809	0.9271280581793079	2203.381465133862	0.9978867073415183	1.1152512125644756	2.057783688961355	2.647261284338075	0.5647678547613689	0.06445068080933637	0.0765127265623351	-1.2844718040248213	3.9317330883628965	0.44613904856993647	0.6608672958936135	0.13958594628865603	19830.43318620476	0.5014641074727846	0.4325916925249498	2.524508444962474	0.9052127925711472	-0.08344063645002851	0.8994162504542125	0.09817236030970655	0.8031807727042383	0.09817236030970655	0.46308972409721094	0.08852408105193361	0.9509138198451468	0.9509138198451468	0.9803655279380588	0.9672758798967646	-0.5362930695103356	0.8106452520620564	0.09817236030970655	1.5245315417057759
282	0.949654	0	0	318.113	315.0	288.0	346.3538652880894	346.3538652880894	65853.0	302.097	0.05862532815988548	134518.66462871846	2.0427112603635136	67068	0.04074003818155569	1.0276749506961995	3890.9356882130805	0.45384085443064703	0.4127182361424873	4.888342120799049	2.8400463354958174	0.2968604040782083	0.5960770392885616	0.6508452568269717	-1.1974146702459059	4.037461005741723	0.181181626320699	0.7225877640719577	-0.9427250139776624	35018.421193917726	0.8276023267466086	0.16682524001949367	3.704139921708758	0.7552670013613682	-0.423812888601909	0.28260175032835344	0.04736719651278662	0.7125098303502884	0.04736719651278662	0.27482687448114573	0.04510648977725126	0.9763164017436067	0.9763164017436067	0.9905265606974426	0.9842109344957378	-0.4684032415311784	0.580068668548451	0.04736719651278662	1.9092745066550503
283	0.779046	0	0	307.674	312.0	243.0	323.736003558455	323.736003558455	50021.25	239.693	0.06430875651982079	102090.11802601686	2.0409349631609937	50904	-0.04343776893957869	1.1758019417220873	3127.770060718743	0.521318587771598	0.6525508310583563	3.0836588302125025	2.4465588232567814	0.38227323622145865	0.5667478401406931	0.5575958912457494	-0.9535744543630758	3.400133277619857	0.26722717770093074	0.7436399426752635	-0.019763157564998638	28149.930546468688	0.7930400605983006	0.23179725003792845	3.613856006742889	0.7815256157367674	-0.4500060343375957	0.33166615537371635	0.0777552619443487	0.6201901845913931	0.0777552619443487	0.3941123132029062	0.07169868725255836	0.9611223690278256	0.9611223690278256	0.9844489476111302	0.9740815793518838	-0.34910439557621026	0.550266194572218	0.0777552619443487	1.8842445459050212
284	0.591239	0	0	324.83	279.0	219.0	315.0142853903613	315.0142853903613	40613.25	192.052	0.0688303339725366	83013.63108500204	2.044003646223881	41382	-0.39688633166362075	1.2750084174527119	2930.687284035963	0.821956913212992	0.9530689375680712	2.665908257099238	2.7690420230460298	0.5350211706857976	0.45753106003446914	0.4429739880520519	-1.2861920492786911	4.055234072324721	0.39285736730153026	0.798362733586236	0.06250022764290543	26376.185556323668	0.6182430623523174	0.4280483834830222	3.1831257718726325	1.102423115152412	-0.6194320691573408	0.6826265134569887	0.08375648477611052	0.7814723980649247	0.08375648477611052	0.41448557359733873	0.07666032409422809	0.9581217576119447	0.9581217576119447	0.9832487030447778	0.9720811717412965	-0.5187656991675516	0.7575052014950371	0.08375648477611052	1.7416680047535626
285	0.587882	0	0	317.456	231.0	231.0	301.94370336206714	301.94370336206714	35554.5	186.626	0.07175159981662281	72875.61834288639	2.0496876159947797	36324	-0.17028302559446107	1.2033281353138077	2514.755301883591	0.6525094300013137	0.7852658351718337	2.5861136343353297	2.5479448653849626	0.4407107863093324	0.5791684135086678	0.6351178309920349	-0.910849113225744	3.4587939786107067	0.3258592873040532	0.7893548603830879	-0.17948323780283634	22632.79771695232	0.7207929673572142	0.28764504440425687	3.4650295443177246	0.9817191910411669	-0.5688527521283162	0.46564250970731813	0.08374748252301127	0.6949609318659797	0.08374748252301127	0.4148643980636726	0.0766936188189637	0.9581262587384943	0.9581262587384943	0.9832505034953978	0.9720841724923297	-0.41995761143356186	0.6460090483879325	0.08374748252301127	1.83563442852641
286	0.723881	0	0	356.81	309.0	264.0	347.92240514229604	347.92240514229604	50886.0	258.288	0.06291679809558796	105547.930093883	2.074203712099261	52515	-0.15781528828811425	1.0772599644180578	2523.7456445529324	0.7171034338980626	0.6714392796348869	3.3943285958854568	2.905066892313027	0.3928746242038206	0.43600259320367024	0.401717444740958	-0.9971143878317226	3.9021812801447497	0.2779706721555144	0.657661412712388	0.48736824321003436	22713.71080097639	0.6828906907978549	0.24242027249052872	3.3424784158891985	0.8773279173591304	-0.510278325277469	0.4894731609960044	0.1403340068824602	0.5544610778284399	0.1403340068824602	0.583992055392544	0.12045913249145103	0.9298329965587699	0.9298329965587699	0.9719331986235079	0.9532219977058467	-0.2618666890497143	0.5562857448275921	0.1403340068824602	1.8042151397768094
287	0.847341	0	0	334.986	333.0	258.0	337.3499666518436	337.3499666518436	53389.5	283.848	0.062204970375270494	110229.1028348074	2.064621373768389	54864	-0.7271703355650088	0.8824771130839907	2387.4739623039177	0.9990773006422125	1.027847166004783	2.2676331261047973	2.7248446747906767	0.5341314485576798	0.06253459834377002	0.02917003187247283	-1.444724017492876	4.169568692283553	0.4217631382228104	0.6258162599290527	0.1733193299076795	21487.26566073526	0.5006394300983047	0.38773541520157084	2.5090692134588135	0.90099264677503	-0.06736421793035538	0.8971522392664032	0.10123867776224477	0.7971958931779242	0.10123867776224477	0.4724873020291025	0.09093741160569804	0.9493806611188776	0.9493806611188776	0.9797522644475511	0.9662537740792517	-0.5270942675558452	0.8066192868346981	0.10123867776224477	1.5198961841133118
288	0.740263	0	0	350.422	315.0	267.0	339.6498196672567	339.6498196672567	55725.75	259.404	0.06160634965368523	114523.84739382988	2.055133352064887	57024	-0.45443261778953215	1.2160473220120425	4042.93925865907	0.7914419194429811	0.9319519664156153	2.3706354071250124	2.675519269417628	0.5217441190898783	0.49552951575483556	0.6006073441904094	-1.0347045968785	3.710223866296128	0.396801347752215	0.7988054586526132	-0.42237285651915746	36386.45332793163	0.6374481577932098	0.39254065978899005	3.2431353975080714	1.1593728918516095	-0.6615767107085411	0.6719510902129671	0.06176475236897196	0.8316483163794884	0.06176475236897196	0.3342628309756665	0.05793784164536331	0.9691176238155141	0.9691176238155141	0.9876470495262055	0.9794117492103427	-0.5999442373875574	0.7849493227856222	0.06176475236897196	1.7580059245641857
289	0.794624	0	0	321.305	294.0	261.0	330.1772251382581	330.1772251382581	47217.75	255.317	0.06475696571481591	97559.10910131852	2.066153281368098	48546	-0.43223756216052234	0.4714833066569222	706.2245531688557	0.9969607676209247	0.4614744862046525	3.6056428363749418	1.932819179638321	0.2839949377138726	0.003387494293994312	-0.028447386731451467	-1.1244492914675008	3.0572684711058216	0.19579879232948988	0.3618394671594381	0.5579604507327319	6356.020978519701	0.5021051556344138	0.1309163248766343	2.2462304593066746	0.7052921927655177	0.0777908876743006	0.6992689062369448	0.29574010233534176	0.40554666114504867	0.29574010233534176	0.874886501951261	0.2079550061915763	0.8521299488323291	0.8521299488323291	0.9408519795329316	0.9014199658882194	-0.12347733245902273	0.4646302728031243	0.29574010233534176	1.4647001701581153
290	0.78945	0	0	344.643	324.0	279.0	334.28131865241886	334.28131865241886	52443.0	272.078	0.06280268842905631	107885.78873130461	2.0572009368515265	53748	-0.5398593843206057	0.9273824615174283	2015.7228192586704	0.9653291469066341	0.6709499995258095	2.968665552126117	2.248315273083866	0.4355788329278109	0.17143389943657086	0.1306293370805299	-1.2951394119118151	3.543454684995681	0.2964061775483361	0.5809724074816017	0.30348980773581974	18141.505373328033	0.5238388658122815	0.30813935637893997	2.7303432062392634	0.8638735970781449	-0.2941349624980057	0.782094114093423	0.17323674815793616	0.6373973304768954	0.17323674815793616	0.663080366342449	0.14284738021147003	0.9133816259210319	0.9133816259210319	0.9653526503684128	0.9422544172806879	-0.3218910293136058	0.6785726439261112	0.17323674815793616	1.605653860106077
291	0.594376	0	0	366.696	336.0	234.0	356.7099662190559	356.7099662190559	46837.5	217.956	0.06517474471539414	96412.62848655629	2.058449500647052	48006	0.36907703732358577	1.228017742519309	4076.7266915909036	0.13004586587307515	0.4557644558181386	4.016830495899731	2.770605131442241	0.2781623717187614	0.7974876070934914	0.7897826888480216	-0.507393070018989	3.27799820146123	0.18998339350029425	0.8742372208579904	0.0889857613725126	36690.54022431813	0.9646523374679401	0.12830423486579984	3.9346280567257983	0.08902406915169922	-0.05715378313324676	0.042610931638263023	0.025999345881824575	0.2420041563362584	0.025999345881824575	0.1738270000694248	0.025320396871005443	0.9870003270590877	0.9870003270590877	0.994800130823635	0.991333551372725	-0.10287958856747548	0.1585383868999239	0.025999345881824575	1.9825425765555702
292	0.713173	0	0	368.039	333.0	258.0	374.42355695121535	374.42355695121535	56076.0	262.475	0.06103336846589785	116082.86982832823	2.0700989697611853	57762	-0.3080456015675275	1.141851481281713	3405.115907765192	0.7658281911164846	0.8341873627351792	2.6796136587273005	2.4328557331337763	0.46045233207380987	0.4628866068470124	0.5106497101454271	-1.142232964302707	3.5750886974364833	0.3371556921311031	0.7283935533430808	-0.3157728568120531	30646.043169886725	0.6533223353879383	0.3162931577534189	3.30058732817186	1.013820708337727	-0.5844545932355841	0.5670418043901561	0.10825222943083501	0.6793390970648944	0.10825222943083501	0.4945178313917161	0.09651979586723843	0.9458738852845825	0.9458738852845825	0.978349554113833	0.963915923523055	-0.38872642106659416	0.6648944218776096	0.10825222943083501	1.784904480962426
293	0.713307	0	0	365.612	291.0	303.0	361.1107863246403	361.1107863246403	53738.25	260.793	0.062281304016797726	110572.91876859957	2.057620387128341	55080	-0.4381662222970293	0.9252858324953068	1959.137430064818	0.9903243296425612	0.7805763013686123	3.0456099823665554	3.1030217533441773	0.4428602367116108	0.164138784792564	0.0772944017508512	-1.3471342588252535	4.450156012169431	0.32485912467441097	0.5657919185607289	0.5372960181535906	17632.23687058336	0.5066916570549789	0.2931789544354508	2.609047029293235	0.8739080460681378	-0.18552341288384067	0.8435398627077733	0.1420415467949813	0.711769591893164	0.1420415467949813	0.589032701003835	0.12177808464424911	0.9289792266025094	0.9289792266025094	0.9715916906410038	0.9526528177350062	-0.40652191763864365	0.7429568707911243	0.1420415467949813	1.5600226008969083
294	0.731331	0	0	323.695	285.0	252.0	329.31747600150226	329.31747600150226	43386.75	236.728	0.06698721830944851	89138.14532934496	2.054501554722236	44415	-0.1878530032658388	1.2793232106648176	2824.6354939842076	0.743665451016874	0.8399863820213684	2.6480876511738294	2.851404390527921	0.47879280994752094	0.4841678748857999	0.42067046459852975	-1.1659704792196106	4.017374869747532	0.35310551188339667	0.7565499859580543	0.16651051777414688	25421.719445857867	0.6668745566734313	0.3379493501817007	3.2994449601549105	0.9338891138926038	-0.539160359209423	0.5334927518457763	0.1331628805315191	0.6005636757012827	0.1331628805315191	0.565725863264983	0.11537926428194199	0.9334185597342405	0.9334185597342405	0.9733674238936961	0.9556123731561602	-0.30251442766431463	0.6015558723172548	0.1331628805315191	1.78867546680689
295	0.844033	0	0	348.241	333.0	273.0	337.81651824622196	337.81651824622196	50631.75	293.927	0.06337736397451771	104431.5951029136	2.0625713135120476	52020	-0.012715618156872567	0.8990177035996738	1822.9700070533804	0.4974059781343908	0.5571703632956672	3.207359872774697	2.4729395601579194	0.30456810772973825	0.41976385031469987	0.3756152411098047	-0.789377336690227	3.262316896848146	0.22284543147032448	0.5615983749836906	0.40716763485021396	16406.730063480423	0.8054968810239342	0.13919104475330007	3.618284029571626	0.5966944068599452	-0.354168332948903	0.2807197020180137	0.10833037190553196	0.4431278373789706	0.10833037190553196	0.49410816274103186	0.09649727985834805	0.945834814047234	0.945834814047234	0.9783339256188935	0.9638898760314893	-0.19046196434759882	0.41284503300084413	0.10833037190553196	1.8908164051747973
296	0.526265	0	0	289.925	210.0	198.0	275.0363612324741	275.0363612324741	28899.0	152.577	0.07669988921809613	59376.044772408	2.0546055148070175	29583	-0.04116404461759243	1.3639389892142184	2459.5596205246165	0.5148111746743598	0.8181612602058643	2.813843972578705	2.7690420230460298	0.45341338442447265	0.6649003245762304	0.6702805294744639	-0.6992502756527446	3.468292298698774	0.33481266890289824	0.8650253307240342	0.23635624034243988	22136.03658472155	0.796452342566234	0.3061763811726482	3.6197669009386644	0.7436441698511067	-0.4296803673840804	0.3187279956812729	0.0822871306050081	0.5897051895380041	0.0822871306050081	0.4091458203327996	0.0754117397924726	0.9588564346974959	0.9588564346974959	0.9835425738789983	0.9725709564649974	-0.3204167056177768	0.5253604527864802	0.0822871306050081	1.8869701554137228
297	0.877822	0	0	279.187	276.0	243.0	289.5582842883277	289.5582842883277	43933.5	245.076	0.06676322701208637	90187.01362927913	2.0528073936581226	44946	0.16666866553719017	1.0144595378039838	2293.6181500033827	0.2304520853679688	0.4440809330921299	3.9452012663004097	2.4476298218740395	0.2680380840245046	0.5835975587914932	0.5703786047118536	-0.7416786976058029	3.1893085194798423	0.18508003759606545	0.6776981331775463	0.22302777650914832	20642.563350030443	0.9279143783112422	0.11868864908494092	3.8714961521359363	0.17316011984586316	-0.11007192229217005	0.08391736933094529	0.04958365073647489	0.25709675414930444	0.04958365073647489	0.28458805860257347	0.04712265862330182	0.9752081746317626	0.9752081746317626	0.990083269852705	0.983472116421175	-0.09638586709468966	0.2017544030939569	0.04958365073647489	1.9654293258347246
298	0.894075	0	0	303.188	318.0	255.0	331.1027030998086	331.1027030998086	54779.25	271.073	0.0624418454444701	111708.38739072433	2.039246382356902	55710	-0.0291904028446886	0.803916039316974	1956.93800021324	0.4866671687263996	0.40805213493632453	6.194669657306822	2.147087650149042	0.27546182588540225	0.40924947565949416	0.44687042124769	-1.3893641859657702	3.5364518361148125	0.16836500829538975	0.5622677945004043	-1.043517343514935	17612.44200191916	0.8110170920318092	0.14865993940477806	3.6568646707654042	0.72910121863549	-0.41763763861212927	0.29797842746952713	0.07043719519837273	0.6176040465900744	0.07043719519837273	0.3674457508643809	0.06546620353213135	0.9647814024008137	0.9647814024008137	0.9859125609603255	0.9765209349338757	-0.3517377989361336	0.533823472562419	0.07043719519837273	1.8973610894548636
299	0.652926	0	0	383.894	339.0	255.0	376.8195854782498	376.8195854782498	60725.25	250.654	0.0603615916653611	123775.96350365246	2.0382948362279687	61740	-0.6372348448642203	0.6432582186076696	1997.7148504435422	0.9563990843740525	0.6002311235024482	5.1810309485511	2.964151896150471	0.402135212803067	-0.06988186238648424	-0.15704994606226147	-1.3775198971839069	4.341671793334378	0.2603166624299979	0.5396406927985801	1.068075481189013	17979.43365399188	0.5299161488835434	0.286328602633528	2.016683631962444	0.7788562928800151	0.27891127196137067	0.6990013160005557	0.2427761457420244	0.4844932854466121	0.2427761457420244	0.7950994871701154	0.18272703068918697	0.8786119271289878	0.8786119271289878	0.9514447708515952	0.9190746180859919	-0.18444794100918044	0.5374718276814321	0.2427761457420244	1.3793572349444854
300	0.60248	0	0	367.96	309.0	249.0	353.23646470884063	353.23646470884063	43843.5	221.688	0.06623688302140218	90779.48504353486	2.070534629843303	45180	-0.4896976375109005	0.5230083956205982	763.756974182056	0.9999706883675054	0.5309387991031309	2.8262914125890766	1.6105593272959169	0.314127957647213	0.013099511561504395	-0.00793040348253241	-1.0280888348015769	2.6386481620974935	0.22289470939015602	0.39005489811338384	0.149799919725904	6873.812767638504	0.5000203171378232	0.15197122633909227	2.3913324833178358	0.7759470272201354	-0.0028374740171624585	0.7759080102263873	0.22406845465717967	0.5518525616138973	0.22406845465717967	0.7669087791254517	0.17371453781917234	0.8879657726714101	0.8879657726714101	0.9551863090685642	0.9253105151142735	-0.23308310911246566	0.6094957700833106	0.22406845465717967	1.501122236882142
301	0.773835	0	0	345.513	312.0	276.0	351.0128202786901	351.0128202786901	57511.5	267.37	0.06059955335606302	118900.72365666064	2.0674251872523	59166	-0.40125548317406706	0.5798803633957319	1092.7444263286163	0.8990638017263166	0.4709452063535035	3.8539930101143716	2.1693204348388058	0.2976488498539913	0.13179905489956373	0.16780330783641634	-1.0684278588415304	3.237748293680336	0.20079146862179312	0.407703509747155	-0.1476398115514507	9834.699836957547	0.5683161136018217	0.1488511609877303	2.9584806030007593	0.8311747213923135	-0.4068266531576581	0.6465670094069766	0.21184861150664178	0.5064032370978038	0.21184861150664178	0.7441014481845054	0.16676360639704008	0.8940756942466791	0.8940756942466791	0.9576302776986716	0.9293837961644527	-0.20282695199335826	0.5501905670513809	0.21184861150664178	1.6881349695846934
302	0.846196	0	0	280.269	282.0	234.0	290.6441122747887	290.6441122747887	38706.75	237.163	0.06905549722913437	80132.80392625643	2.070253997720202	39879	0.09186290073434505	1.2318815643480625	2975.9270718666558	0.39860660543999055	0.5931897113003378	3.0830069951399928	2.2768986726606366	0.3628805588909365	0.679797617404958	0.6998728546616612	-0.891973205964293	3.1688718786249295	0.2536215758248639	0.8195213403154157	-0.27908060082484776	26783.3436467999	0.8545006226774381	0.2094904266029177	3.744937070349355	0.6528034818105442	-0.3652783284561241	0.2391619125707114	0.046200745504899776	0.6761493655512762	0.046200745504899776	0.27002872777510056	0.044065955555943025	0.9768996272475501	0.9768996272475501	0.9907598508990201	0.9845997514983668	-0.42996024641861125	0.5352896137770404	0.046200745504899776	1.9226791477006018
303	0.712677	0	0	366.652	303.0	288.0	358.0949594730426	358.0949594730426	56296.5	261.304	0.06143282804051368	115630.18298866808	2.0539497657699517	57618	0.037958262679795324	1.0542889317524347	3216.6277985727384	0.40043758262945306	0.5498182308097888	2.652550704466286	2.124268531225302	0.31958820327515824	0.5912632612102503	0.6377599690177462	-0.5951657606769308	2.7194342919022327	0.23262401409811245	0.7088307842421031	-0.29136860330421166	28949.650187154646	0.8536297281357621	0.1528488366322943	3.735583761363916	0.5563571839045162	-0.3190841029178306	0.22105159047407064	0.06452610930330853	0.5475250704041625	0.06452610930330853	0.34467720945880864	0.06032348051628724	0.9677369453483458	0.9677369453483458	0.9870947781393383	0.9784912968988972	-0.29470295451332995	0.4530361989440691	0.06452610930330853	1.9226156053385233
304	0.820876	0	0	322.613	288.0	261.0	328.7704366271396	328.7704366271396	46191.75	264.825	0.06534050490517748	95282.0843703095	2.0627511269936623	47448	-0.19976638576389846	0.7473340795724664	1115.1853681897842	0.873600232765027	0.4735502326681824	4.641451525319999	2.5626099714671655	0.30331979272990456	0.2366519515738734	0.17512754843174586	-0.969285513849695	3.5318954853168605	0.20683595826198234	0.45992374347100295	0.8369284500287968	10036.668313708058	0.585023363329273	0.15552570362465795	2.9853444313193354	0.7247443096350392	-0.36007998639514566	0.5691585196533978	0.2620042413617752	0.36955192887155075	0.2620042413617752	0.8279031841854769	0.19287035241906098	0.8689978793191123	0.8689978793191123	0.9475991517276449	0.9126652528794083	-0.10999109836916904	0.41329414633381606	0.2620042413617752	1.7054488506667407
305	0.858316	0	0	310.52	282.0	252.0	313.2091952673165	313.2091952673165	37028.25	266.525	0.06870078654992946	78200.80193542426	2.1119227059184342	38826	-0.32913067346767233	0.9899945172883087	1690.7180621099837	0.819440445946263	0.7228083237019075	2.6404234195314373	2.4356111646921237	0.419699824085033	0.35874677352266865	0.3936776502342351	-1.0157985809844843	3.451409745676608	0.3072072078181466	0.6260305480788871	-0.10114239411772721	15216.462558989853	0.6198388273003186	0.26321499961502687	3.205038134621838	1.0448301568723175	-0.5907291576341739	0.6377358169049983	0.10658375673112994	0.7135410947824623	0.10658375673112994	0.4893928648564539	0.09520638157026882	0.9467081216344351	0.9467081216344351	0.978683248653774	0.9644720810896232	-0.4255125274230527	0.7045908292349673	0.10658375673112994	1.7527766709958013
306	0.589914	0	0	362.413	330.0	234.0	348.2714458579687	348.2714458579687	49462.5	213.792	0.06408983084722902	101674.57708970353	2.0555891248866014	50643	0.1191269408541902	0.956731536418544	2564.572369388923	0.3402770812252476	0.40882692091192596	3.837739123779313	2.228673852759728	0.2620397559391621	0.582646664762836	0.6260723227849779	-0.7639392083155698	2.9926130610752977	0.17570447189003016	0.675101420598941	-0.4685502554279379	23081.151324500308	0.8814724849208679	0.11628479213545159	3.7870365737508243	0.4920878630954016	-0.27854073867608875	0.18437353786253957	0.05034169760891797	0.571054255572301	0.05034169760891797	0.28778780051563646	0.04780347501066938	0.974829151195541	0.974829151195541	0.9899316604782165	0.9832194341303606	-0.32488609895905374	0.4436842419681751	0.05034169760891797	1.9374024741850944
307	0.7204	0	0	302.162	279.0	228.0	311.22017929433815	311.22017929433815	46620.0	217.678	0.0657095945097167	95331.59297813743	2.044864714245762	47502	0.3528684954063139	1.4088340774911519	5259.172659720668	0.10639927060933908	0.5887008120122972	3.8109675291285847	2.996930886833742	0.3476736358930356	0.897315629367423	0.8808512864487326	-0.721953614930039	3.718884501763781	0.2478286280379525	0.9982148389342655	0.3453809440962703	47332.55393748601	0.9723522221333565	0.19125752596150733	3.9540526265040836	0.07160865599352231	-0.04444444458289457	0.031525417615547495	0.017473059173109644	0.2859656295087081	0.017473059173109644	0.12695026376361637	0.01716639829690582	0.9912634704134451	0.9912634704134451	0.9965053881653781	0.9941756469422969	-0.1394330655411661	0.1613759362242328	0.017473059173109644	1.987596385363546
308	0.643415	0	0	350.25	309.0	234.0	342.3813663153998	342.3813663153998	46439.25	225.356	0.06491849869284859	96243.73194761755	2.072465251863834	47862	0.13459230325398555	1.134931886251528	3094.4802459444822	0.27843574676472177	0.5927938269615065	4.257757151548775	3.080036630968972	0.333115513052613	0.6372257756599164	0.6532869018453037	-1.0469198931086676	4.12695652407764	0.24056024163606787	0.7628158192119218	0.23815104113716057	27850.32221350034	0.9083578149157012	0.17583128487457322	3.8389643189437006	0.2897732159028802	-0.1714637600842298	0.12015586891279392	0.05186325644501997	0.3971060271120645	0.05186325644501997	0.2940091629978956	0.04915662183903758	0.9740683717774901	0.9740683717774901	0.989627348710996	0.98271224785166	-0.18557527665911547	0.3046340916247252	0.05186325644501997	1.95496531572207
309	0.714989	0	0	282.795	267.0	216.0	289.69811873741946	289.69811873741946	32938.5	202.195	0.07285523744072767	68206.52000033617	2.07072331770834	33948	0.42426652393721254	1.3743883223059843	3864.455033250194	0.15109697051711302	0.4304875053964601	4.162193441538955	2.146216545523054	0.2946151601243689	0.935127674804804	0.9842590205404416	-0.6838800628708422	2.8300966083938963	0.19114010355700653	1.0121812477912349	-0.705426190872979	34780.09529925175	0.9574669187145557	0.15004711019438183	3.929078472517563	0.14315195459199753	-0.08330931460696073	0.054825224442326154	0.022898442069793	0.4104525107043852	0.022898442069793	0.15741814363517387	0.022374079201902604	0.9885507789651036	0.9885507789651036	0.9954203115860414	0.9923671859767356	-0.22094003891347652	0.24524608566045314	0.022898442069793	1.9801758978508197
310	0.733051	0	0	298.805	285.0	219.0	310.40940707394805	310.40940707394805	46066.5	219.039	0.06605106509095003	94086.60057561458	2.0424082701228565	46890	-0.35377714616604006	1.1246063264663428	2295.131588724388	0.9527562734836886	0.9624641758237956	2.3621447690494635	2.9917868275645056	0.4983108271802808	0.3263753380522565	0.2198900011919748	-1.26230482957667	4.254091657141176	0.39204784624812755	0.6637200443409551	0.392709171225433	20656.184298519493	0.5323878117159898	0.33400343597123455	2.8094364864886447	0.9210211247703753	-0.3670346763090385	0.7951545522416026	0.14073394795424082	0.6992502148570343	0.14073394795424082	0.5860818832899288	0.12091514065946618	0.9296330260228796	0.9296330260228796	0.9718532104091517	0.953088684015253	-0.39343409146237557	0.7263315962180764	0.14073394795424082	1.6266011534885885
311	0.813195	0	0	364.844	306.0	273.0	366.0122948754591	366.0122948754591	47099.25	296.689	0.06384293655354979	98790.21501896172	2.097490193983168	49095	-0.14640733912683185	0.8188377711971395	1323.6738764274871	0.7707026452929089	0.45307423545819064	4.573173417632662	2.572038073622312	0.3006063094853554	0.2899419515375502	0.24757025692376872	-0.954061411030563	3.5260994846528746	0.1956054765957181	0.49259854131073527	0.8987354820854893	11913.064887847384	0.6503188070716075	0.15858698764006116	3.2209578751408277	0.7694582858959613	-0.43779385952369354	0.5000747654361387	0.20027840827551407	0.42798843508738843	0.20027840827551407	0.7218557789525635	0.16002788114617172	0.8998607958622429	0.8998607958622429	0.9599443183448972	0.9332405305748286	-0.15299707626580733	0.456816844810616	0.20027840827551407	1.773699026426195
312	0.605976	0	0	360.84	327.0	264.0	339.67631651323586	339.67631651323586	50910.75	218.661	0.06362128763462317	104413.02222591704	2.050903241965931	52011	-0.3136419728249856	1.049592176686106	2370.142292997846	0.87229069904707	0.8071781148420939	2.551949778362974	2.811392942014783	0.4407695460782911	0.36499625137826847	0.35003781048962496	-1.013196339021467	3.8245892810362503	0.33760358688873715	0.6404140668504035	0.195984322938587	21331.280636980617	0.5858767600205061	0.27690791349968485	3.046352257176295	0.9669763156861029	-0.5086869239523553	0.6890038686899902	0.1416887728892077	0.6588585317567358	0.1416887728892077	0.5866600396199589	0.12129155269513597	0.9291556135553962	0.9291556135553962	0.9716622454221584	0.9527704090369308	-0.35469874908054555	0.6773746575188768	0.1416887728892077	1.7057322145403
313	0.81385	0	0	348.491	318.0	264.0	350.33269901623515	350.33269901623515	54424.5	283.619	0.06151104141720633	112908.68336902293	2.0745929382727066	56142	0.08030485022904446	1.1564015678807886	3877.8663146335143	0.39419855373674306	0.582150683319796	3.3777217826654597	3.096903845613442	0.34577941222991576	0.6580137974191105	0.6977373931439793	-0.8723053588397126	3.9692092044531546	0.24404585778741616	0.7884492263499429	-0.40254661544636633	34900.79683170163	0.856591343420406	0.1886700249379052	3.7506157137045957	0.6146663570161726	-0.34534753761067777	0.2277899879591731	0.049367179175915085	0.6436796844266364	0.049367179175915085	0.2833856905500434	0.04690996963816375	0.9753164104120424	0.9753164104120424	0.9901265641648169	0.9835442736080283	-0.39494003678539713	0.5107594614645602	0.049367179175915085	1.9250997677641846
314	0.739146	0	0	298.329	291.0	231.0	294.0153057240388	294.0153057240388	39957.0	220.508	0.06889597870122811	82038.71193608624	2.053174961485753	40887	-0.1875597029353956	0.907699490090116	1383.0590569179308	0.7439871150923472	0.5560051079888331	4.395310769086576	3.1626448874955804	0.334272051831062	0.35051442566249913	0.3063807174486586	-0.7888784755768526	3.951523363072433	0.23896028910925177	0.5517584514185978	0.5939223750245685	12447.531512261377	0.666679086609917	0.18157702611433754	3.2945064647294116	0.8507526444853288	-0.49198975951141255	0.5016284465122784	0.15890160194161662	0.518937713467903	0.15890160194161662	0.630379274165565	0.1334170511770141	0.9205491990291916	0.9205491990291916	0.9682196796116768	0.9470327993527945	-0.22770824221142943	0.5319287302519471	0.15890160194161662	1.7913190885667398
315	0.84146	0	0	336.862	333.0	288.0	337.33662712489433	337.33662712489433	60903.0	283.456	0.06022458849143664	124299.50731796393	2.0409422740745766	61974	-0.5193534749600982	1.053185586428518	2935.3596525403436	0.9504689365613397	0.7757859369517173	3.744104113447644	3.8837558969280264	0.47881702772561135	0.23298544632873186	0.172563712050893	-1.2951394119118151	5.1788953088398415	0.3300390014679744	0.6529007252520193	0.5124337450578198	26418.236872863094	0.5339375779941858	0.37199713883361435	2.807803435809955	0.8998131882455173	-0.35961950335438914	0.7764218019488727	0.15720920373916275	0.6632711993531775	0.15720920373916275	0.6259510599049861	0.13220328377483778	0.9213953981304186	0.9213953981304186	0.9685581592521675	0.9475969320869457	-0.35201866177822694	0.6969397603072061	0.15720920373916275	1.6288026792265122
316	0.866847	0	0	342.538	345.0	276.0	362.80159867343474	362.80159867343474	65350.5	296.928	0.05851296297092561	134090.48982650132	2.0518663181842727	66807	-0.0035928154586360207	0.948703694325665	2761.7531846363827	0.48572339917436935	0.4623928608619329	3.581549614330608	2.2007972534865052	0.2913615111240748	0.4803304773328385	0.49019055998507566	-1.0578203220309605	3.258617575517466	0.19985154725253	0.6099618900333527	-0.19998406574900046	24855.778661727443	0.8115000202628162	0.1413361398382672	3.652146947568213	0.703865476008049	-0.40534370948643444	0.29365114317304164	0.07653238320972744	0.5864837502257755	0.07653238320972744	0.3897907451101943	0.0706702559757373	0.9617338083951363	0.9617338083951363	0.9846935233580546	0.9744892055967576	-0.31892897790918273	0.5129884743851008	0.07653238320972744	1.896804379724359
317	0.731072	0	0	275.173	183.0	249.0	280.43180989324304	280.43180989324304	34563.0	201.171	0.07234257010339337	70930.19354626475	2.052200143108664	35343	-0.003926049424277421	0.6224469237868825	620.937003073111	0.48359588404725184	0.30578389692217534	4.258921672323187	1.4765918872566455	0.19879383988071841	0.29959100288132495	0.28078893839897684	-0.5923370242590035	2.068928911515649	0.13367749258961306	0.397642980155823	0.5714049828705442	5588.4330276579985	0.8125873587159707	0.06836517065976619	3.6274176275669645	0.45188613271101497	-0.279659150892886	0.24027265929665811	0.12854895814239217	0.30312066556064526	0.12854895814239217	0.5532493132481632	0.11199377449081119	0.9357255209288039	0.9357255209288039	0.9742902083715215	0.9571503472858693	-0.09658048344433978	0.2960506057077991	0.12854895814239217	1.8972307022127202
318	0.7267	0	0	326.17	261.0	270.0	324.6798423062325	324.6798423062325	41904.75	237.027	0.06722181689363439	86792.60309193507	2.0711877076449583	43200	-0.5254972044110748	1.1345788242018657	2656.1371968082713	0.8459131605090275	0.9620895165825	2.284456253120314	2.8323838534651005	0.5169025346895981	0.41683308431627314	0.5497793141223074	-1.1668902154660745	3.999274068931175	0.39456442091053023	0.743882998865899	-0.3161756050206417	23905.23477127444	0.6029445312500001	0.37961209582110605	3.159856952440635	1.149976336520266	-0.6409678412013917	0.7268438266508987	0.06125130510791198	0.8445715599821547	0.06125130510791198	0.33116073364558096	0.05740744610078457	0.969374347446044	0.969374347446044	0.9877497389784176	0.9795828982973627	-0.6198151493144379	0.8039553114863365	0.06125130510791198	1.7301608683315302
319	0.686481	0	0	334.78	300.0	231.0	338.6812660895196	338.6812660895196	49134.75	229.82	0.06455144633483673	100501.06118259049	2.0454171677395427	50103	-0.07574822408121776	1.0780313035354894	2547.989507512268	0.5726536886127928	0.6513271526868508	3.0976469054288676	2.6970445116428046	0.36127567133009036	0.5092460825952936	0.5197508869467602	-0.634028640669947	3.3310731523127517	0.2650030756024502	0.6765317872195099	0.19575574044653624	22931.905567610414	0.7655446629234239	0.19836368647977168	3.5469566879069663	0.8004498503457813	-0.4661873803076224	0.3680691318634173	0.09806108195938414	0.579198810710769	0.09806108195938414	0.46236917597358984	0.08839140793431689	0.9509694590203079	0.9509694590203079	0.9803877836081232	0.9673129726802053	-0.3007642432285813	0.5378400149081738	0.09806108195938414	1.865329076295553
320	0.74436	0	0	361.485	330.0	258.0	349.1618535865566	349.1618535865566	54270.75	269.075	0.06210418559727296	111619.60185058332	2.0567175108245843	55593	0.11591757965271027	0.9643086398959578	2547.0252929680887	0.2946944815736441	0.3992428518791756	4.422658782050038	2.21194255201838	0.2660304268130793	0.537782254125007	0.5317955503601843	-0.5162169358226508	2.728159487841031	0.17758375330544612	0.6421371973179792	0.5427129033570859	22923.2276367128	0.9014671843086455	0.12313042732761587	3.8218384832388566	0.3474195114218769	-0.2022438901583236	0.13900772499529532	0.052988819369095885	0.4472339993887383	0.052988819369095885	0.29844279243604055	0.05014627516788664	0.9735055903154521	0.9735055903154521	0.989402236126181	0.9823370602103014	-0.22336150084244746	0.3449966608239161	0.052988819369095885	1.9494442976411348
321	0.923457	0	0	345.135	327.0	303.0	346.3538652880894	346.3538652880894	59394.0	318.717	0.060210970742980256	122265.39214756107	2.058547869272335	60876	0.07383176888963894	0.9908528554974042	2791.072986581039	0.3240079885115974	0.4660844150484196	3.6088016292219653	2.6955566035369993	0.28739680005449614	0.5296585713959022	0.5053482564886338	-0.8000765093261478	3.495633112863147	0.20350001308679586	0.6423678507938014	0.38427733510096285	25119.65687922935	0.888721065116362	0.1320982534802996	3.7914611984490794	0.3260350011125941	-0.19748259618740477	0.14696680979689472	0.07064976265215232	0.35029375063978274	0.07064976265215232	0.36772769673681327	0.06560417781716509	0.964675118673924	0.964675118673924	0.9858700474695695	0.9764500791159493	-0.14579884894257322	0.2932954909466449	0.07064976265215232	1.9422620265917185
322	0.756814	0	0	355.962	315.0	294.0	358.3085262730989	358.3085262730989	61634.25	269.397	0.05988151323801604	126010.3162618932	2.044485270152443	62820	0.05461942118918286	1.0746155451338875	3686.532809628728	0.36720548460541286	0.5331570723004009	2.898101475856519	2.387181612503437	0.31679465439435484	0.6122235211717393	0.6710822860365213	-0.6951327117332561	3.082314324236693	0.22985432247812557	0.7267438083561899	-0.23480973406366684	33178.795286658555	0.8692088324397993	0.15333892310813538	3.7643391444969216	0.4891434681841531	-0.2812046226647531	0.19349546877682844	0.061216095168462645	0.5188667257443775	0.061216095168462645	0.3317616443471084	0.05743076224030647	0.9693919524157687	0.9693919524157687	0.9877567809663075	0.9795946349438458	-0.2731588906596427	0.42056242536731836	0.061216095168462645	1.931649064027051
323	0.811779	0	0	390.164	321.0	324.0	394.7708195903036	394.7708195903036	65058.75	316.727	0.05840034385947636	133948.9139595121	2.0588916011991025	66735	-0.04771771466830904	1.063045207137098	3408.905710666572	0.5511355817120254	0.6024476864029328	3.1452982540306142	2.686265192189	0.3517784989054028	0.5174234596894915	0.5170769913344404	-1.0266952050730749	3.7129603972620746	0.2535702165170266	0.678034694257753	0.10633105366861398	30680.151395999146	0.7771935930202898	0.1920040099801617	3.571085900665079	0.7514382276673119	-0.4384589927528889	0.34293985789646936	0.09897624228044599	0.5521375687691571	0.09897624228044599	0.46512000197697184	0.0891054936087311	0.9505118788597771	0.9505118788597771	0.9802047515439108	0.9670079192398514	-0.2775722820367633	0.5106232119831218	0.09897624228044599	1.8735246739351008
324	0.705444	0	0	368.168	315.0	291.0	359.5622338344226	359.5622338344226	55517.25	259.722	0.0616030568473211	114244.11167363894	2.0578128721008144	56898	-0.5418975203474952	0.6106249654583162	1223.0265778796772	0.9993206286937725	0.6055626620335619	3.019258619357103	2.1538330396728775	0.3521616898181115	0.012092110306981024	-0.014471975995683272	-1.0888573441197447	3.242690383792622	0.2495439260458872	0.439835927873366	0.34012587517725673	11007.239200917094	0.5004708303838671	0.19330942431654857	2.3635329665826745	0.8366825503329236	0.05414583853310999	0.8340182761856891	0.16464706856391662	0.6702605803979831	0.16464706856391662	0.645011891472741	0.13748205983281686	0.9176764657180416	0.9176764657180416	0.9670705862872166	0.9451176438120278	-0.35455473539846255	0.7121228235195101	0.16464706856391662	1.4819521669548776
325	0.748173	0	0	342.833	330.0	243.0	347.08068226278453	347.08068226278453	56673.0	256.499	0.06148030497470407	116055.46067420312	2.0478086685759203	57825	-0.17165123337230737	1.0350533361649525	2573.62525313494	0.7131260457974298	0.5934612637068493	4.298250645085908	2.993475506397555	0.3744313844759101	0.41036458720482316	0.3668159532310406	-1.1607533395503893	4.154228845947944	0.2614420759627774	0.6329014470935144	0.6370762677072482	23162.62727821446	0.6852675559054641	0.23216514730127974	3.340028454277925	0.7808462486679242	-0.45651209660427033	0.4542545325256496	0.16676692654400288	0.4627096145037932	0.16676692654400288	0.649169173942196	0.13874838124471583	0.9166165367279986	0.9166165367279986	0.9666466146911994	0.9444110244853323	-0.1848902412317038	0.47635998956852127	0.16676692654400288	1.8078039725166422
326	0.580871	0	0	368.098	315.0	252.0	333.2161460673837	333.2161460673837	38913.75	213.817	0.06855541962968958	81004.85593072318	2.0816512397474716	40302	0.34780940737901844	0.9923387389474239	2349.109973956714	0.04302996748101258	0.334163668828543	4.149086450624595	2.1657126502642647	0.20820495051404184	0.6723592031521156	0.6783372697217904	-0.461983855360773	2.6276965056250376	0.14188964765621864	0.7242852314261093	0.3107243829841374	21141.989765610426	0.9906647974385618	0.07252219839862484	3.984303229754038	0.028726082642752105	-0.01717779406601007	0.011476843552839027	0.00562702583670001	0.34214487832903917	0.00562702583670001	0.0501246203571135	0.005595180899550925	0.9971864870816499	0.9971864870816499	0.9988745948326601	0.9981243247211	-0.2034331339753033	0.12640151772993577	0.00562702583670001	1.9957055808907962
327	0.838782	0	0	278.698	267.0	225.0	274.9872724327437	274.9872724327437	37952.25	233.767	0.06966607274558678	78394.90069564612	2.065619316263097	39015	-0.21289161799364179	1.1967708278171998	2261.2516059719915	0.7107162721096165	0.7790239832112547	2.610008285423132	2.6620778438574164	0.4385995265903679	0.4842535087812722	0.4548432247588622	-0.7136927500580195	3.375770593915436	0.3206497030465014	0.7222372657543286	0.1800650351245988	20351.264453747925	0.6867049005639301	0.28712520727731494	3.3768326036887135	1.0403903016266005	-0.6028376797142775	0.5350088921274536	0.0880883972301093	0.7173153714645162	0.0880883972301093	0.4289898073271492	0.08021522685345897	0.9559558013849454	0.9559558013849454	0.9823823205539781	0.9706372009232969	-0.4419681319181967	0.6807471985114203	0.0880883972301093	1.806958934101256
328	0.608511	0	0	406.365	318.0	270.0	361.06093668520833	361.06093668520833	37487.25	247.277	0.06931236388936397	78150.02755675191	2.084709536088988	38862	-0.061312849092276245	1.2829569119704811	2716.316660681619	0.5565864923287228	0.7952018304878282	2.380578432562616	2.3852581160419417	0.42483511539754026	0.6090092855649087	0.6013553429809141	-0.6671809104163356	3.0524390264582775	0.32507811130128356	0.7931382225588091	0.19092530988734363	24446.84994613457	0.7742594793148063	0.25817593017946633	3.5620201781913043	0.6981324532229567	-0.4111703590752046	0.33194245354716756	0.1123355673885234	0.4944905618121427	0.1123355673885234	0.50629691857795	0.09963250514687941	0.9438322163057383	0.9438322163057383	0.9775328865222953	0.9625548108704921	-0.22551647145580916	0.4670877007088806	0.1123355673885234	1.872729320628522
329	0.744228	0	0	362.91	342.0	258.0	350.075706097981	350.075706097981	63561.0	270.088	0.059109233018937106	130303.46001059338	2.0500536494169914	64917	0.06006913320296074	0.861170490837073	2172.3252347308007	0.35131498973219516	0.4094518050129906	3.5575209180532315	2.3209551869703438	0.2516318338681622	0.4472887805456797	0.41611418104034414	-0.5452074481205903	2.866162635090934	0.1765281448054085	0.5487878118988005	0.34790542945652553	19550.927112577207	0.8764853167954736	0.10110080928663208	3.7657788320076104	0.3292454905935759	-0.20316349079009496	0.15793458246402325	0.08269485850822833	0.31217796584059027	0.08269485850822833	0.4113281703075466	0.07582799260204402	0.9586525707458858	0.9586525707458858	0.9834610282983544	0.9724350471639238	-0.11597135958976451	0.2743968782418341	0.08269485850822833	1.9357087537539082
330	0.463937	0	0	346.559	216.0	231.0	328.81149614938954	328.81149614938954	32460.0	160.782	0.07348380685506528	66966.58532091879	2.063049455357942	33345	-0.4736209778886334	0.8809610163167348	1262.3089380529757	0.8428747226681497	0.6772909971026841	2.8668826601845923	2.1414748164800637	0.40969364632370997	0.28022533064664634	0.3165518520644979	-1.1655866132618755	3.307061429741939	0.28895699702391053	0.5836986952323243	-0.346006993843536	11360.780442476782	0.6048955982814921	0.2621779308798956	3.1249822906257667	0.9778918934849279	-0.5370591558921621	0.6492984392982483	0.13695608351865246	0.6516729965714396	0.13695608351865246	0.5758267853965238	0.11813713379564673	0.9315219582406737	0.9315219582406737	0.9726087832962695	0.9543479721604492	-0.34788393698196574	0.6647448735532753	0.13695608351865246	1.7311534441283645
331	0.657153	0	0	345.756	288.0	255.0	343.7586362551492	343.7586362551492	50589.0	227.214	0.06370461334243416	103836.64247002627	2.052553766036614	51732	-0.21181453804177325	0.9360313891732404	1916.5863999584485	0.7526122427823366	0.6601120963878622	2.609101677737661	1.9026384857753569	0.35990607122346974	0.37386127255174745	0.3967451798606427	-0.8964945648016059	2.799133050576963	0.2636607251660829	0.5774386126848068	-0.06587247974875517	17249.277599626035	0.6614242756186655	0.1936631003053423	3.2990136986164424	1.0154512886276914	-0.5852695066263047	0.5685848092376323	0.10801559651458656	0.6807302808508867	0.10801559651458656	0.4930773565678762	0.09624196687466958	0.9459922017427067	0.9459922017427067	0.9783968806970826	0.9639948011618045	-0.3912580650328827	0.6659583815846255	0.10801559651458656	1.784340498957912
332	0.749753	0	0	341.264	303.0	264.0	334.8462333668993	334.8462333668993	53787.75	255.864	0.0624377067397628	110363.66120658863	2.051836360632089	54990	-0.4542801868742137	0.9015908992188368	2218.117954590477	0.8111483963616941	0.6691311853446221	3.1056887026638846	2.7857234474260624	0.41381858376791986	0.3058915730872653	0.39093815250846714	-1.2114549492378652	3.9971783966639274	0.2915887035191669	0.6025203413983371	-0.3987482529459413	19963.061591314294	0.625081846453856	0.269461107312967	3.2007078145636334	1.053762114285174	-0.5951676898795976	0.644964677134252	0.1034163512261272	0.7236373949678094	0.1034163512261272	0.4791947158535552	0.09265342092145579	0.9482918243869364	0.9482918243869364	0.9793167297547745	0.9655278829246243	-0.4387994192232323	0.7127198081755849	0.1034163512261272	1.7508053300588988
333	0.779438	0	0	341.404	267.0	303.0	331.32008692501574	331.32008692501574	52882.5	266.103	0.06265790552946417	108738.3911185314	2.056226372023475	54180	-0.3026961459780498	1.1159903974261278	3405.2762335080233	0.6765760141405911	0.7183223004578114	2.8682737121190125	2.6284180010400497	0.42819783671100714	0.5311352441367682	0.6490809021285501	-1.0389765039473065	3.667394504987356	0.303756282086352	0.7521040512488862	-0.4799348826687169	30647.48610157221	0.7068462820498671	0.28355585634076297	3.4384330191737975	1.0970471054571307	-0.6338260933873633	0.5212067275827131	0.06136889527940992	0.7893446273907626	0.06136889527940992	0.332706363485195	0.05759107747774605	0.969315552360295	0.969315552360295	0.987726220944118	0.97954370157353	-0.5446454217468758	0.7208241185275284	0.06136889527940992	1.823039155604501
334	0.769025	0	0	327.643	333.0	228.0	336.65561037950937	336.65561037950937	44370.0	251.966	0.06641612299107033	91257.84802757014	2.0567466312276346	45468	0.03426232517699828	1.1079427967807274	3191.1768764799467	0.4360203796402303	0.5200639784330563	3.947624839537989	2.5339246731294303	0.341997099181435	0.657999456461416	0.7388651346669455	-1.056194403795539	3.590119076924969	0.22497073659204714	0.794774212209169	-0.7130671764055637	28720.59188831952	0.8364207804941044	0.19870276368918632	3.7019047464958628	0.6167404409391062	-0.35436687423341984	0.2499147631508767	0.0700707499433312	0.5619096058008203	0.0700707499433312	0.3661103159800212	0.06515384363794853	0.9649646250283344	0.9649646250283344	0.9859858500113338	0.9766430833522229	-0.3016890374155588	0.4771523216981769	0.0700707499433312	1.9123133738225093
335	0.701049	0	0	339.308	267.0	249.0	328.1539272963223	328.1539272963223	43259.25	237.871	0.06635416323581586	89812.18689195045	2.07613832629901	44658	-0.5799900985170119	1.0213145925177716	1975.264498098272	0.9560890661466422	0.8833918055674963	2.426433957407323	2.3634527318988643	0.48955759611370914	0.21777706767640848	0.20271442486369762	-1.0606327753373603	3.4240855072362244	0.36817686291893087	0.6309344614609851	0.20927087661883298	17777.380482884448	0.530126665194779	0.3506514434533283	2.7902150605360183	0.94328517693112	-0.35799888132796476	0.8278439449897761	0.11795904536661142	0.7505712676844793	0.11795904536661142	0.5227636794485033	0.10394630664366518	0.9410204773166942	0.9410204773166942	0.9764081909266777	0.9606803182111294	-0.4613924540627252	0.7661290058102783	0.11795904536661142	1.6163981944064414
336	0.718675	0	0	322.301	279.0	264.0	350.9102449345131	350.9102449345131	47760.75	231.63	0.06547348411329273	97229.80864573683	2.0357680448011566	48510	-0.46392357012925245	0.7477596830276392	1350.143793833236	0.8479637375943243	0.5869090757478695	2.641843957232007	1.7174849365697646	0.3620200220873435	0.21840696681777094	0.293378463093805	-1.0886977475382749	2.8061826841080393	0.2592754036973101	0.5004902594292238	-0.34162139167399386	12151.294144499125	0.6016260442446502	0.20278889662899288	3.1463672885929004	1.079840818637185	-0.5987902563237645	0.6947458914685254	0.09214199846318527	0.7657290544386087	0.09214199846318527	0.44264527837288825	0.08354795404900578	0.9539290007684074	0.9539290007684074	0.9815716003073629	0.9692860005122715	-0.49437476576960515	0.750351595079543	0.09214199846318527	1.7308127626081644
337	0.810553	0	0	298.369	267.0	267.0	302.062907355405	302.062907355405	41976.75	241.844	0.06724028239244309	86868.12941103923	2.069434375244373	43218	-0.42555308168844513	1.138313995266247	2627.909260591014	0.7966020851164035	0.8907817053534436	2.3870107940804224	2.398500345986718	0.4847122573639581	0.45246850593527815	0.5497793141223072	-1.166890215466074	3.5653905614527917	0.3584523479709431	0.7397655532953399	-0.34341240211064866	23651.18334531913	0.6342228465475217	0.3425253249790575	3.254484145902528	1.1421499898529948	-0.6531866427354225	0.6553491835425981	0.06824615868370316	0.8113549509350193	0.06824615868370316	0.3581550576951349	0.06348941467331498	0.9658769206581485	0.9658769206581485	0.9863507682632594	0.9772512804387656	-0.5687374503363949	0.7691489706298954	0.06824615868370316	1.76286907508146
338	0.718943	0	0	349.149	339.0	237.0	354.99014070816105	354.99014070816105	57984.0	251.018	0.06107591070778337	118618.64374125128	2.0457133647428822	59112	-0.07115932687950881	1.0267164066905905	2945.4364489311038	0.5524735210122438	0.6249446483399024	2.8726457993567505	2.5167871330837306	0.3477164829102506	0.5150215799892901	0.5368949255593154	-0.7805559547248038	3.2973430878085344	0.2537423873838349	0.6696660102664591	-0.06901612034580576	26508.928040379935	0.7764744652031554	0.18320533745153264	3.575605620408699	0.7466343420811707	-0.43559269363358377	0.33960831746890413	0.09818256931482047	0.5512457703183964	0.09818256931482047	0.46295541956832054	0.08851231891025872	0.9509087153425898	0.9509087153425898	0.9803634861370359	0.9672724768950599	-0.276585646839835	0.508995928596151	0.09818256931482047	1.8748989683553698
339	0.701306	0	0	355.106	324.0	267.0	355.0281678965769	355.0281678965769	54263.25	249.038	0.06204166693231739	111721.78543563458	2.0588848886794393	55638	0.21126181424070822	1.123101003812695	3821.8137772236373	0.17245033907003482	0.5105694342273666	2.868750782102997	1.9320699073773895	0.29089504125329047	0.700801528678696	0.7407412275135331	-0.7153271589867352	2.6473970663641246	0.2116468644106786	0.7862673837661385	-0.36707650707527606	34396.32399501274	0.9498833559532109	0.12709361617605078	3.9158571965513818	0.1555785808648089	-0.09217934661782284	0.06258045375011026	0.028460860769352486	0.3735863393868739	0.028460860769352486	0.18657463051638823	0.02764934381562123	0.9857695696153238	0.9857695696153238	0.9943078278461295	0.9905130464102159	-0.1876168528132761	0.24036937228911215	0.028460860769352486	1.9766958756453528
340	0.708648	0	0	343.979	309.0	246.0	339.9544087079913	339.9544087079913	44860.5	243.76	0.06552533179171856	93178.91211054078	2.0770814438211964	46341	-0.1664779871151463	0.996350893891089	1868.2029840216533	0.7133791836406138	0.6007949218532217	3.3904333384941645	2.585550364599611	0.3563842938271434	0.39763302214923435	0.3761754906877636	-0.9568140165723844	3.5423643811719954	0.25149305029718316	0.6023523164018749	0.3139919212159761	16813.82685619488	0.6851164488380275	0.20471629277117098	3.332294286918688	0.7975844640332861	-0.46523421329064374	0.4637372770874597	0.16451970898247945	0.4764038293239462	0.16451970898247945	0.644208098191288	0.13730251142531216	0.9177401455087603	0.9177401455087603	0.9670960582035042	0.9451600970058402	-0.19425163653566346	0.489795943032203	0.16451970898247945	1.8048513804699757
341	0.829064	0	0	367.855	336.0	291.0	366.89644315528597	366.89644315528597	51296.25	304.976	0.06224719854850989	107255.9495276693	2.090912094503386	53325	-0.0035601622817009447	0.9396185925814259	2050.3011874103213	0.512637909525983	0.48121365044037073	4.364717519845551	2.73396805234348	0.299526198402786	0.44425678975664445	0.40065930408821065	-0.9467389171448276	3.6807069694883077	0.20530628440237675	0.588253682096111	0.6829201535916836	18452.71068669289	0.7975882212608378	0.14867829925475287	3.588338474641266	0.4772373708500785	-0.29518499209883986	0.26167817827248563	0.1413130887077518	0.29864290252505604	0.1413130887077518	0.5866986844650525	0.12118430457413604	0.9293434556461241	0.9293434556461241	0.9717373822584496	0.952895637097416	-0.09406244168687919	0.2968237353970481	0.1413130887077518	1.8863316729983808
342	0.913088	0	0	287.808	291.0	252.0	298.9180489699476	298.9180489699476	51851.25	262.794	0.0633926381259572	106076.2404957055	2.045779812361428	52857	0.3300669589343811	1.2099260440192483	4215.595050743436	0.10916551912992692	0.4658077509272829	3.1527732293695547	2.503836463261701	0.2766151124411279	0.7732030551641678	0.7824180415015423	-0.3255143201484616	2.8293507834101628	0.1968675254186811	0.847226326680002	-0.01859819699415354	37940.35545669093	0.9714729119794256	0.11994948410448666	3.951597049998103	0.06436973753579753	-0.04176303051775399	0.031229212446327065	0.019585923013575736	0.2280934811171261	0.019585923013575736	0.1390735355668064	0.019201364674065836	0.9902070384932122	0.9902070384932122	0.9960828153972848	0.9934713589954747	-0.09886387804715169	0.1388140888797096	0.019585923013575736	1.9871300038349637
343	0.765436	0	0	350.576	279.0	267.0	354.31765409022455	354.31765409022455	48204.75	268.344	0.06392114755101018	100207.3209291177	2.078785201232611	49869	-0.4569481493195913	0.767991987612216	1337.7362859351078	0.9614621868586026	0.5567909713326399	3.32025489330157	2.6796409891876127	0.3622308755098809	0.1404225438500973	0.1184025210574698	-1.0879779168299164	3.767618906017529	0.24030402430105893	0.4913502469104738	0.2299280174342894	12039.626573415972	0.5264736652802405	0.22170657431765103	2.734429900349896	0.8057025384509267	-0.28304024913841225	0.7255133323228197	0.2215137850345234	0.5322282192023658	0.2215137850345234	0.7613774292492655	0.17208515864209092	0.8892431074827384	0.8892431074827384	0.9556972429930953	0.9261620716551588	-0.21984488755768214	0.5847267016280869	0.2215137850345234	1.6150622642890526
344	0.691353	0	0	396.767	342.0	270.0	381.9554947896417	381.9554947896417	59845.5	274.306	0.060069236939234126	123174.1789029305	2.058202854064725	61353	-0.6453615852852795	0.9669150783130557	2858.914833090469	0.8850063642303974	0.8427809832445843	2.395609547488605	2.235117244838928	0.4888336208097861	0.2669810936384177	0.36231132946368	-1.2133226826892385	3.4484399275281667	0.369334850668174	0.6475957083099881	-0.39974813090573563	25730.23349781422	0.5775661072534173	0.34810129706114956	3.0482290469179105	1.0934241826242548	-0.5749573913905258	0.7737743298605879	0.07400017458487468	0.8254661634037838	0.07400017458487468	0.37923910135928984	0.0683957038281116	0.9629999127075626	0.9629999127075626	0.9851999650830251	0.9753332751383752	-0.5834212792729564	0.8021277398699762	0.07400017458487468	1.695076378070116
345	0.590416	0	0	354.888	312.0	243.0	343.16905454892054	343.16905454892054	47351.25	209.532	0.06511434065496657	97206.45592110936	2.052880460834917	48411	-0.4932277208628959	0.5764945070144666	906.3700952192708	0.9998671380852114	0.552689817736637	3.6922638431148354	2.3950222944059822	0.3273512188920717	0.021400681308939636	-0.011852718318082718	-1.0241665199660266	3.419188814372009	0.23724825786013395	0.41048946140115605	0.4024511090407458	8157.330856973436	0.5000920900345727	0.16804360876092433	2.3796418857524997	0.7810179187464543	0.009785822722501905	0.7809058391904258	0.219029433201058	0.561913770196538	0.219029433201058	0.7576809096998193	0.170888694331711	0.8904852833994711	0.8904852833994711	0.9561941133597884	0.9269901889329807	-0.2422969348824468	0.6186927387632598	0.219029433201058	1.4963855341176762
346	0.666045	0	0	336.243	282.0	246.0	344.89563638874876	344.89563638874876	47687.25	223.953	0.064817490660769	98113.04692705505	2.057427235310383	48879	-0.0326359478070892	1.0317230944014686	2546.6059857650307	0.49017031400453104	0.5563457914190433	3.351592719291881	2.1232039939417047	0.3447706156734295	0.5288011861392543	0.5584814555756447	-1.1453275306451765	3.268531524586881	0.23956293678396495	0.6847640886270896	-0.3460347903697751	22919.45387188528	0.8092213996445115	0.18927116261100638	3.6569728283727594	0.6996898356323011	-0.40259982363919394	0.2904279551072294	0.07529329629474141	0.5880473618974944	0.07529329629474141	0.3851914174382689	0.06960686385526771	0.9623533518526293	0.9623533518526293	0.9849413407410517	0.9749022345684196	-0.32155888702961055	0.5124003947669005	0.07529329629474141	1.8982064921733768
347	0.709407	0	0	370.912	315.0	276.0	367.92526415020757	367.92526415020757	53119.5	263.128	0.06250161015860439	109335.76242713624	2.0582980341896335	54441	0.01366054310602143	0.9902594165739121	2297.6610633449714	0.4621987783164416	0.5139994070883636	3.124720096987419	2.7721240278135726	0.30326101044649956	0.48577110867019785	0.47626000948554836	-0.6888053132480755	3.460929341061648	0.2158590674131449	0.616312803591287	0.3268756362187842	20678.94957010474	0.8234212300652294	0.14386790185187925	3.6630736614248676	0.5815845189849292	-0.34181287486963013	0.2580853449124002	0.09212895465337324	0.47385841165434994	0.09212895465337324	0.44331675521752384	0.08361591477127972	0.9539355226733134	0.9539355226733134	0.9815742090693254	0.9692903484488756	-0.2183618705173988	0.4255428516965686	0.09212895465337324	1.9030460462505179
348	0.798376	0	0	366.081	342.0	300.0	373.01474501686926	373.01474501686926	76556.25	292.27	0.05623416956445088	155049.7033693234	2.025304313747387	77400	-0.05775962471792711	0.8689356437714804	2496.0029229279808	0.6270276581289627	0.5004154449842801	3.81493707412384	2.740860086120084	0.2981297998188874	0.3843078104022411	0.36852019878720044	-1.243929568384369	3.984789654504453	0.20993751679796976	0.5387326776935677	0.42264566081410015	22464.02630635183	0.73532990805841	0.14254040487871672	3.452004395424507	0.6226026528783011	-0.3743472962949211	0.35501453414720907	0.16797144796813873	0.3575561015597019	0.16797144796813873	0.6528531402880774	0.13972026575525806	0.9160142760159307	0.9160142760159307	0.9664057104063722	0.9440095173439538	-0.11765643727221875	0.3679414195075773	0.16797144796813873	1.8453300398028587
349	0.739921	0	0	344.029	315.0	279.0	349.509656518958	349.509656518958	52725.0	254.554	0.06270827160588198	108435.21695005395	2.0566186239934368	54027	-0.27052331442036864	0.8175808799945141	1628.6950492420888	0.7864260757299659	0.5524221294721713	3.4265291297282094	2.4952701471369685	0.3326857147444723	0.30052660559868233	0.33211900864018185	-1.0405662827755164	3.535836429912485	0.23293933924209673	0.5208776421719636	0.0023560929429470093	14658.2554431788	0.64057451534103	0.18099727744195815	3.2321239048087325	1.0364690828891379	-0.5901435652843341	0.6170435335622634	0.10821344409652423	0.7016153435675829	0.10821344409652423	0.4938208590761948	0.09641479053643817	0.9458932779517378	0.9458932779517378	0.9783573111806951	0.9639288519678253	-0.4125681947922847	0.6917589649698881	0.10821344409652423	1.7620768756189982
350	0.624079	0	0	364.575	336.0	231.0	358.2080401107714	358.2080401107714	42516.0	227.524	0.06717827119167522	87691.37909976565	2.062550077612326	43650	-0.20120860968249749	1.053005897976424	2168.331479262134	0.6823271448619043	0.656050665544667	3.0774834399254534	2.6931325618380915	0.3855349120379808	0.45925657265106173	0.4934332714824438	-0.8765548830373016	3.569687444875393	0.2721467361261153	0.6686394061958701	-0.09818393491122945	19514.983313359207	0.7034825379955361	0.23616205599476583	3.4315450985167484	1.0492573507420264	-0.6074059907815825	0.507628830390223	0.07500606728804217	0.7425000374072384	0.07500606728804217	0.38367895044424455	0.069319331867678	0.962496966355979	0.962496966355979	0.9849987865423916	0.9749979775706527	-0.47857039340690294	0.6885435960697027	0.07500606728804217	1.8230160440535896
351	0.785253	0	0	343.386	333.0	246.0	338.61482542853906	338.61482542853906	47637.75	269.645	0.06450772069442436	98515.95875430264	2.068022917839374	49032	-0.15778249082854384	1.1259043295346849	2816.592759458842	0.6790158137500983	0.7702120922179372	2.9275211391402087	2.813035579154928	0.4141267864611907	0.5135612111866747	0.5390760687972088	-0.9279945830464811	3.741030162201409	0.3070182103958504	0.7190241540553829	0.0946495091891728	25349.33483512958	0.7054207339556366	0.25325061647953484	3.406798719689173	0.9127013611292933	-0.5318619693967885	0.4712584786742828	0.11532552841651293	0.6067872555703708	0.11532552841651293	0.5154145253182076	0.10197557202163499	0.9423372357917434	0.9423372357917434	0.9769348943166973	0.9615581571944957	-0.31618626008167766	0.5894518236417567	0.11532552841651293	1.8214871612991432
352	0.592229	0	0	351.552	330.0	192.0	344.9478221412624	344.9478221412624	41045.25	208.199	0.06747561806309367	85279.73785245304	2.077700534226324	42426	-0.27481808885954917	1.0348240704429132	2090.2063758438335	0.730415965275745	0.674286309005247	3.41435390884222	2.8467947292038542	0.41474346648260785	0.40011843246259965	0.4069134461198148	-1.0641914451514443	3.9109861743552985	0.2813110779006756	0.6658858633400669	-0.13016830270648214	18811.857382594502	0.674894594478322	0.2833092229998184	3.319952457205065	0.9991851531956722	-0.5774544001541527	0.5499128100228267	0.10987617050938465	0.6670943111700438	0.10987617050938465	0.4989112044386026	0.09771984067657237	0.9450619147453077	0.9450619147453077	0.9780247658981231	0.9633746098302051	-0.3762012114896053	0.6520994906158472	0.10987617050938465	1.791630180819919
353	0.615792	0	0	405.589	285.0	315.0	398.8984833262719	398.8984833262719	60532.5	249.759	0.06005729662288965	124139.71738640545	2.050794488686333	61848	-0.5879006213869791	0.7250958007297046	1785.9656655109518	0.9991052560471014	0.6891305704224646	3.277150512966882	2.488459319163657	0.4070914405939348	0.025510353171649357	-0.02261086817866948	-1.0540771837315874	3.5425365028952447	0.2897858078930708	0.5097943023617004	0.5736296504723865	16073.690989598566	0.5006200610261005	0.2592394526015106	2.3488454604154985	0.8123698417647142	0.05400467762748312	0.8097107255609526	0.18885398313536508	0.6217443996583683	0.18885398313536508	0.697994812242658	0.1529658091030174	0.9055730084323175	0.9055730084323175	0.962229203372927	0.9370486722882116	-0.30152235929613425	0.6713764658358108	0.18885398313536508	1.481090817327727
354	0.714817	0	0	369.671	342.0	243.0	356.0407280073447	356.0407280073447	61863.75	264.247	0.0598468282333284	126396.14079232182	2.0431373913207946	63018	0.06006913320296074	0.8789727432289421	2225.54236993188	0.34470838705419454	0.4133683005392017	4.268768173059042	2.62750997315833	0.25554995512831463	0.4596590192209756	0.43391643343221303	-1.3819133105384407	4.009423283696771	0.18025267794101382	0.5637763845340966	0.4312798405178289	20029.881329386917	0.8794770025718364	0.10655739780714832	3.773068385672908	0.31643086066550946	-0.19584432392600346	0.15228908647851286	0.08089672502828502	0.3056428559030032	0.08089672502828502	0.4051318108619498	0.0743322723421242	0.9595516374858575	0.9595516374858575	0.983820654994343	0.9730344249905717	-0.11249387049121681	0.26768092753529676	0.08089672502828502	1.9378389160623501
355	0.532607	0	0	426.839	273.0	288.0	403.57527178953865	403.57527178953865	49190.25	227.337	0.063907680199575	101589.87463741748	2.0652441212926846	50589	-0.13335773150751773	1.0640885157407605	2656.9232329949787	0.5600038399150196	0.5321591998800435	3.806611668379629	2.4552393029850834	0.360761791743936	0.4954537400229016	0.5181939030246336	-1.2212728661398504	3.676512169124934	0.2357599102855852	0.6875158432286799	-0.4882343028419292	23912.309096954807	0.772414175740255	0.22720362618776174	3.5849132096124463	0.9340588545410136	-0.5334340700960536	0.3886020394488705	0.059285885165535186	0.7353222602943306	0.059285885165535186	0.32411289763963597	0.05573441481073093	0.9703570574172324	0.9703570574172324	0.988142822966893	0.9802380382781548	-0.4827200546236039	0.6426759882015991	0.059285885165535186	1.8715187173984047
356	0.698123	0	0	289.937	270.0	210.0	282.7330896800019	282.7330896800019	36562.5	202.412	0.0709942190784619	75038.65832858962	2.0523393730896307	37395	-0.3904288256714154	1.1586139208587518	2623.1672888459007	0.7002363246993395	0.7228866150474113	3.1704259788448166	2.436057839163963	0.464717098415966	0.537648974863703	0.6939010968997016	-1.2682197153718435	3.704277554535807	0.3189469646994198	0.7945614308230677	-0.850209604955218	23608.505599613105	0.692931862645009	0.34226144717960977	3.4087265013523242	1.1203373539659682	-0.6477664566681904	0.547651302005863	0.06049068357915283	0.8010760433729347	0.06049068357915283	0.3292381367522194	0.05681979478950575	0.9697546582104235	0.9697546582104235	0.9879018632841694	0.9798364388069489	-0.5603079390005468	0.7354957826833156	0.06049068357915283	1.8129906143806336
357	0.740069	0	0	346.91	324.0	252.0	341.6577234601905	341.6577234601905	55176.0	256.737	0.06182286427659111	113370.95654365941	2.05471503087682	56466	-0.14514030381994472	1.442424053380764	5277.308633808185	0.6255289413196194	0.989893069783971	2.155752815391672	2.5111350241928174	0.5162300958213148	0.6904542159602093	0.7140121718416153	-1.0042927794815046	3.515427803674322	0.41099320469376477	0.9171365253275677	-0.17933949019118622	47495.77770427366	0.7361774775934684	0.36441238175269713	3.490842431038156	0.9466664645476011	-0.5483675886351237	0.44049152463735547	0.08495103285054274	0.6766685207935722	0.08495103285054274	0.41897427717660496	0.07769097595456102	0.9575244835747285	0.9575244835747285	0.9830097934298915	0.9716829890498191	-0.40018680391909356	0.6262371120363011	0.08495103285054274	1.8444393158211423
358	0.788029	0	0	370.811	345.0	276.0	346.30189141845585	346.30189141845585	51789.75	292.21	0.06297028846017791	106703.25097118052	2.06031600792011	53154	-0.3424821869816012	0.5565708833892845	812.452658777355	0.999582961454281	0.4587005461075949	4.255138230695137	2.5381572425740946	0.28663956734538737	0.06101989185152084	0.006130228060170933	-0.984662951532234	3.5228201941063286	0.19927255109473155	0.3708961376632515	0.7179523211564427	7312.073928996196	0.500289041237429	0.13384051773194633	2.405040233142352	0.7313408755923557	-0.03137826650284342	0.730380596031431	0.26892503416438396	0.46177587830496836	0.26892503416438396	0.8389796992181526	0.19635190145621256	0.865537482917808	0.865537482917808	0.9462149931671232	0.9103583219452054	-0.16078459932532355	0.5225652655890388	0.26892503416438396	1.5131675834081815
359	0.84593	0	0	289.282	273.0	246.0	303.5341825890455	303.5341825890455	44452.5	244.712	0.06601243917115282	91929.69190217368	2.068043234962571	45738	-0.09118139602832598	0.926910486543569	1635.924554383836	0.5629918842737212	0.5278994946669088	2.790593854946962	1.888441708972581	0.306335717767667	0.4206635670905352	0.4178645452576215	-0.6756415508381175	2.5640832598106984	0.22366548961076183	0.5673673043841939	0.09413880991243731	14723.320989454525	0.7707970240437771	0.14494782140685333	3.5486418765682792	0.775447986063087	-0.45281121826052506	0.35997789081490905	0.10239309867834381	0.5571679579538241	0.10239309867834381	0.4756270959132156	0.09179691954780556	0.948803450660828	0.948803450660828	0.9795213802643311	0.9658689671072187	-0.28061025349161484	0.5199446029681642	0.10239309867834381	1.8666128086358171
360	0.785533	0	0	348.452	336.0	270.0	344.1772799009255	344.1772799009255	54614.25	273.721	0.06211364703794366	112073.02062288727	2.0520838539920856	55854	-0.6526125677939942	0.9303465676487558	2358.62175234279	0.9733125028235573	0.9266102256250245	2.237878799187718	2.2044356278831647	0.49914203116780426	0.1562826236894302	0.17747575932842347	-1.1159176806065065	3.320353308489671	0.3787327637183219	0.6164860647686582	0.07585546368456726	21227.59577108511	0.5183840158012439	0.3556308095866942	2.740600991501956	0.9568194621581636	-0.315468089753031	0.8713765275096612	0.09208760587324301	0.8088525754782665	0.09208760587324301	0.4429117502937695	0.08355244871350713	0.9539561970633784	0.9539561970633784	0.9815824788253514	0.9693041313755857	-0.5478373735981708	0.8095189382203041	0.09208760587324301	1.5955482648128592
361	0.692732	0	0	351.247	315.0	264.0	339.9676455193935	339.9676455193935	51372.75	243.32	0.06349213074001644	105257.43085829492	2.0488961727432327	52461	0.017991029660122643	0.9598150509083097	2399.700254722896	0.4384080649662645	0.5213668689052464	3.955930550779384	2.389369368874308	0.30707614136415073	0.5061485206546598	0.5393578985653691	-1.39104497927154	3.7804143481458476	0.2116148573532542	0.6416252864306002	-0.11417041827149738	21597.30229250606	0.8352468936486044	0.1554966832262493	3.70414276384107	0.5518622879040087	-0.32158796222689273	0.23348633512589353	0.07907030384882177	0.4938456575518644	0.07907030384882177	0.39865685675644186	0.07279446287868616	0.9604648480755891	0.9604648480755891	0.9841859392302357	0.9736432320503927	-0.24058020869557456	0.42735929059856137	0.07907030384882177	1.9145593052551602
362	0.74471	0	0	345.883	279.0	267.0	339.21232288936676	339.21232288936676	52282.5	257.583	0.06313062581889388	107106.27793896002	2.0486066645428207	53379	-0.38861633168973153	0.9094457505457707	1903.4943975543888	0.9172808765505287	0.6629803649865506	3.21430014399725	2.478744685785706	0.4066395427255994	0.23783901224932166	0.21197955710579935	-1.0473344032719267	3.5260790890576326	0.28135775826178366	0.5665155556730008	0.3227898974977935	17131.4495779895	0.5562320248871123	0.2643724790717559	2.9059054203169183	0.8542744833875545	-0.3964355452533994	0.6877330113410282	0.19878154784605498	0.5515779632934104	0.19878154784605498	0.718838652997964	0.159127237648481	0.9006092260769725	0.9006092260769725	0.9602436904307889	0.933739484051315	-0.23964455618230712	0.5952407576539601	0.19878154784605498	1.6684320647466486
363	0.738964	0	0	374.956	339.0	267.0	362.80159867343474	362.80159867343474	59259.0	277.079	0.059966471140550266	122577.80614064631	2.068509528352593	60984	-0.260818305236781	0.6775402826019105	1258.104775544544	0.8316589358938616	0.47876556087041205	3.6696008890058356	2.686091453301581	0.2881175443507067	0.2244696574590376	0.2393109362674369	-0.8745219856660167	3.5606134389675974	0.19886879274273608	0.4308952501244047	0.11435575482189954	11322.942979900896	0.612070659832815	0.13528408945999562	3.111341737369648	0.8498918463638584	-0.4626916817157503	0.586404558339925	0.19140228857369648	0.5079523526772519	0.19140228857369648	0.702400764219829	0.15435387675952564	0.9042988557131517	0.9042988557131517	0.9617195422852608	0.9361992371421011	-0.21061749322133647	0.5403066777824932	0.19140228857369648	1.7356809605521655
364	0.830607	0	0	292.353	270.0	243.0	284.6840353795766	284.6840353795766	43663.5	242.831	0.06663630187817808	89988.20747373745	2.060948102505238	44811	0.05222606646598483	1.0627599354286075	2350.8133852081583	0.38254378040899034	0.5141312666651938	4.044224154347183	2.8356263722051382	0.31732754582976236	0.553475904227789	0.5309000043956479	-0.6037345151413317	3.43936088734647	0.21896648487850556	0.687128582533982	0.5347317279598703	21157.320466873425	0.8620784519323395	0.1658101123743906	3.7377672927402985	0.4457593890850895	-0.264180822268866	0.19490884600365327	0.07964963502013257	0.419851638152996	0.07964963502013257	0.40083995121275745	0.07329515440806875	0.9601751824899337	0.9601751824899337	0.9840700729959735	0.9734501216599558	-0.1849891505115212	0.36223047660639573	0.07964963502013257	1.9258640367501216
365	0.702791	0	0	361.809	300.0	297.0	343.9026024908797	343.9026024908797	58879.5	254.276	0.060517403367713905	120942.77096403248	2.0540726562561242	60228	-0.33848759591722505	1.091822055273346	3057.9836677918865	0.8468080049232478	0.8336041610354372	2.5905699737873364	2.6082061826266463	0.4611509963006965	0.38034613565487874	0.39392089719716605	-1.0600398487948755	3.6682460314215217	0.34082437742672106	0.6759889777181257	0.022235345893190737	27521.85301012698	0.6023693348420056	0.3122979150887973	3.132366630245007	1.0191604901723186	-0.5617609841282566	0.6684618416959999	0.11883919981479571	0.6981043230139834	0.11883919981479571	0.525117118256303	0.10458916258755502	0.9405804000926021	0.9405804000926021	0.9762321600370408	0.9603869333950682	-0.40355593354090236	0.7008511309207669	0.11883919981479571	1.7305954100508019
366	0.735519	0	0	277.179	267.0	216.0	278.09530740377477	278.09530740377477	37918.5	203.87	0.07017487080518893	77780.35757481582	2.0512509085226425	38754	0.5701931516179307	1.5723680215889317	5810.833766348602	0.06649703594341942	0.5382050227622045	4.0974477220613075	3.205541883763896	0.3227807657469573	1.0832916518166356	1.0939223151472204	-0.22783498558119963	3.4333768693450955	0.21876502103887363	1.1616684997389692	0.1107237087674693	52297.503897137416	0.9843327740874646	0.1759529003901725	3.97191245076422	0.03029566693546428	-0.021150496687655132	0.016848445625445945	0.012232178603605506	0.15927611942206	0.012232178603605506	0.09519863133365394	0.01208165782963546	0.9938839106981974	0.9938839106981974	0.9975535642792789	0.9959226071321314	-0.06719532377850736	0.08852055257194943	0.012232178603605506	1.9926761800220076
367	0.727115	0	0	344.263	327.0	252.0	355.78785814021256	355.78785814021256	59306.25	250.319	0.06065924247594416	121242.2864758562	2.0443424845755076	60435	-0.20687225666284276	0.7233859506374261	1316.8348227983706	0.8488344012105085	0.4958413958391439	4.118377897899463	2.5814249798656657	0.2932887676310507	0.2397731931086301	0.21333602104536054	-0.9302687853757069	3.5116937652413727	0.2034466622291775	0.4428357181153915	0.5663529759015464	11851.513405185335	0.6010657949523439	0.13861228910526605	3.06809322309097	0.7582312195583635	-0.4014244765034983	0.5566128152908031	0.23459945933366583	0.40694744821965806	0.23459945933366583	0.7857020049358223	0.17950291441682942	0.8827002703331671	0.8827002703331671	0.9530801081332667	0.9218001802221114	-0.13297457347070893	0.4476361328781826	0.23459945933366583	1.7284643175859344
368	0.829392	0	0	282.916	258.0	249.0	308.70860046328477	308.70860046328477	39612.0	234.648	0.0683628115568703	82201.93783696521	2.0751776693165005	40860	-0.677659584617334	0.8407871264107409	1515.661289635639	0.9942234938992642	0.8479637477169768	2.5073527927609125	2.3197936631263985	0.4682191574374246	0.1028616387706702	0.09142381447480788	-1.1903818506787618	3.5101755138051605	0.3488523485597928	0.5777941666706986	0.1946691762111267	13640.95160672075	0.5039986221351084	0.32326558230809915	2.5520678452510777	0.8637883978665859	-0.12852234196298234	0.8493223466808866	0.14384304469755171	0.710334543151706	0.14384304469755171	0.5939234357627516	0.12310311981263085	0.9280784776512241	0.9280784776512241	0.9712313910604897	0.9520523184341494	-0.4039669030905593	0.7429870345108367	0.14384304469755171	1.5413297891999513
369	0.741031	0	0	333.088	333.0	234.0	345.950863563021	345.950863563021	51924.75	246.828	0.06300594349621448	106828.11073421924	2.057363987967573	53199	-0.11403309053176955	1.0360214112464496	2886.282510048254	0.6044587454447988	0.6098773873066311	3.1961922375785417	2.499727140782365	0.36619272116285273	0.5282437805611355	0.6003947060274272	-1.0724118420136188	3.572138982795984	0.2582166399467165	0.6987775426732884	-0.497256498635733	25976.54259043429	0.7480052688155763	0.2092485624429983	3.5140928304696963	0.8119501097124496	-0.47439369147525084	0.38672422810213003	0.10680677330908575	0.5670749283862077	0.10680677330908575	0.490029327854082	0.09537524203378209	0.9465966133454572	0.9465966133454572	0.9786386453381828	0.9643977422303047	-0.28538201785123823	0.5361828189060818	0.10680677330908575	1.8558320723747466
370	0.745983	0	0	396.388	312.0	312.0	403.6087214122113	403.6087214122113	60304.5	295.699	0.05974936905446505	124465.96623604307	2.0639581828228915	61983	-0.1492359639949296	1.0168837668908244	2530.718384171612	0.7076479673742893	0.592030017218921	4.004134675268017	2.8467947292038542	0.3626821786837389	0.39506987613030065	0.35309253546354924	-1.0462511415993558	3.89304587080321	0.25915941357979594	0.6061873490112558	0.66668043863825	22776.465457544506	0.6885320581667145	0.21138289507568284	3.348522984692389	0.8667821413280785	-0.5047201022796097	0.48258055289030666	0.14173671159144507	0.5459978212683831	0.14173671159144507	0.5866364472340041	0.12130354610418048	0.9291316442042774	0.9291316442042774	0.971652657681711	0.9527544294695183	-0.2561736970231169	0.5476803422628489	0.14173671159144507	1.8064637801627037
371	0.59966	0	0	362.634	315.0	258.0	335.47727195743084	335.47727195743084	52202.25	217.457	0.06331684132866137	106681.97113099894	2.0436278346431225	53181	-0.3136419728249856	1.0675294681270417	2508.6626056498862	0.8739936211696542	0.8071781148420939	2.793851592515287	2.811392942014783	0.44754037282006387	0.3672897267974525	0.33604672316569534	-1.0670082133442733	3.8784011553590565	0.3394705435568639	0.6515745805541759	0.269159162347987	22577.963450848976	0.5847668885469217	0.28964769061340306	3.0447558470578766	0.9687517513750317	-0.5090991578857691	0.691076724283068	0.1407507413226134	0.6615996728776	0.1407507413226134	0.5842353763483592	0.12062270602680289	0.9296246293386933	0.9296246293386933	0.9718498517354773	0.9530830862257955	-0.35772329198222386	0.6797589253401498	0.1407507413226134	1.705043739239728
372	0.786265	0	0	327.34	294.0	282.0	339.6498196672567	339.6498196672567	56323.5	257.376	0.061653320793919685	115253.48697837154	2.0462770775674723	57438	-0.43241978424509164	0.49066294207528244	929.5731347664935	0.9964425057498608	0.5169263267394094	3.163992042296673	1.7460554498709906	0.3037560778048215	0.03590332972026916	0.047583233441502885	-1.1114394377263588	2.8574948875973494	0.21487379068637305	0.38164834374550544	-0.0774096924793499	8366.158212898441	0.5024638396084412	0.14436640919868513	2.51346304638584	0.8031458313288248	-0.10530846702899373	0.7928767669480923	0.20133205442237634	0.594987685413797	0.20133205442237634	0.7229494612918981	0.16044120065243997	0.8993339727888119	0.8993339727888119	0.9597335891155248	0.9328893151925413	-0.2750787450496534	0.6473171980517876	0.20133205442237634	1.5380430245323424
373	0.689496	0	0	399.264	336.0	315.0	389.3995377501108	389.3995377501108	65751.0	275.291	0.058258678254419126	135225.44067016168	2.0566294150683895	67365	-0.04375021856583934	0.956301877256707	2700.2652940596754	0.5117498772832108	0.5192578189847838	4.001700384977645	2.6486977317256324	0.3125195802611125	0.44501477306474163	0.43704405827192316	-1.19765648297647	3.846354214702102	0.21488661660697006	0.6006304074170054	0.1509911356373692	24302.387646537078	0.798051823977503	0.16271873806805445	3.619777104829563	0.6334691518933859	-0.37291774604977274	0.28969634329264216	0.10139857453306066	0.4811146703183073	0.10139857453306066	0.4731069603682549	0.09107896619376388	0.9493007127334696	0.9493007127334696	0.9797202850933879	0.9662004751556466	-0.21987301523576516	0.44288357588532506	0.10139857453306066	1.8901587973653642
374	0.789971	0	0	333.295	300.0	264.0	340.6024075076393	340.6024075076393	58314.75	263.294	0.06118100385648254	118864.76551371539	2.038331048554875	59283	-0.16367333393953515	1.2249128967982168	3911.0900078718314	0.6465445535283842	0.6976832937149219	3.107427371990343	3.110930750310512	0.4329860030913594	0.544360526538979	0.5490346138090046	-0.9534307895527819	4.064361539863294	0.3013915795798117	0.7705575385901419	0.1071056540051255	35199.810070846484	0.724217131936294	0.2974305374243034	3.4646452612612704	0.9198815072689034	-0.5349425076857629	0.44489319679995604	0.09830850923125369	0.6380865869057857	0.09830850923125369	0.4628032567783298	0.088547796199169	0.9508457453843732	0.9508457453843732	0.9803382981537492	0.9672304969229155	-0.35474743464837066	0.6025494829912752	0.09830850923125369	1.8379331719589658
375	0.832299	0	0	315.612	297.0	252.0	315.62794553081005	315.62794553081005	42145.5	262.683	0.06693455023589548	87498.62909416994	2.076108459839602	43542	0.004356693141012725	1.0676821958037623	2465.954602433215	0.4605523059270109	0.5258358264579326	3.5949865365321867	1.9643223323898538	0.33132078097423356	0.5710316518345074	0.5870491804852629	-1.055084192939442	3.0194065253292957	0.22382504047868473	0.7139365340311952	-0.4696349902851524	22193.591421898935	0.8242471538791103	0.18362822722763	3.678394544811538	0.6892368558801513	-0.3943422228554636	0.2781047043969073	0.06839177218701561	0.6052473277300745	0.06839177218701561	0.3598820591251564	0.06371335317901916	0.9658041139064922	0.9658041139064922	0.9863216455625968	0.9772027426043282	-0.34142653931635686	0.5170287765207403	0.06839177218701561	1.904196810301682
376	0.633996	0	0	323.21	315.0	216.0	325.123053627392	325.123053627392	33763.5	204.914	0.07211163207133903	70055.74777631	2.074895901678144	34866	0.44196668319178	1.4772303948173353	4441.895594610554	0.139290126778394	0.4843213122273625	4.1000501160930725	3.1095725952873345	0.31984115603552016	0.9834965855680816	1.0287847353475554	-0.5497439859860704	3.659316581273405	0.20944752666397748	1.0707901437292613	-0.10714099550714455	39977.06035149499	0.9615337973208202	0.17932599808365707	3.931903691826527	0.17348600336485337	-0.09655894020297132	0.0592556226108288	0.017992023175236228	0.5344121237767367	0.017992023175236228	0.12987254601633483	0.017664981969497843	0.9910039884123819	0.9910039884123819	0.9964015953649528	0.9940026589415879	-0.33317768171285495	0.2974654884466593	0.017992023175236228	1.9802999011380484
377	0.802118	0	0	317.357	318.0	240.0	325.56566157996457	325.56566157996457	46376.25	254.558	0.06497439727009578	96073.94349960792	2.0716194927275904	47790	-0.013280470134821377	1.0625168800641565	2565.346461528694	0.4970121307741025	0.5284618562380943	3.592468039241255	2.8177651882835417	0.32751097373511984	0.5528524561264828	0.5718022992716404	-0.6927314281552285	3.51049661643877	0.22401334440433782	0.6950655324858572	-0.007525373575436869	23088.118153758245	0.8057001500207477	0.17747025620476373	3.641422289994497	0.8094430968601616	-0.4610617541102867	0.3261802834885643	0.06258876093887988	0.6778582741195481	0.06258876093887988	0.33687763229437173	0.05861255701468996	0.9687056195305601	0.9687056195305601	0.987482247812224	0.97913707968704	-0.41862116194195864	0.5822172866494324	0.06258876093887988	1.8909055568213124
378	0.820984	0	0	352.909	303.0	300.0	349.1618535865566	349.1618535865566	55361.25	289.733	0.06180394822403904	113659.34862024931	2.0530488133893168	56646	-0.4635975738812246	1.1430048048457098	2544.4927902058607	0.9910590021738884	0.860679845746572	2.704991385167947	2.7496071835726443	0.4941153616140114	0.20969413083812294	0.0719365523610867	-1.0182579189179044	3.767865102490549	0.36649758217161954	0.6358244774772178	0.6726451972593857	22900.43511185275	0.5061846141139053	0.3603011376512213	2.5870446700621614	0.8649584159581929	-0.16460251080829089	0.8409944328780983	0.1475093388496485	0.7015663302261592	0.1475093388496485	0.6016865601838581	0.1254352805606421	0.9262453305751758	0.9262453305751758	0.9704981322300703	0.9508302203834504	-0.39474088426234555	0.7350272959073136	0.1475093388496485	1.553599779828995
379	0.944991	0	0	292.044	279.0	267.0	308.7814761283455	308.7814761283455	53352.0	275.979	0.06260894207475284	109466.58305428072	2.051780309159558	54549	-0.23464608112560614	0.5757646721019976	853.4557786518901	0.9237505936163442	0.413826767605585	4.915343267505914	2.2828000884750352	0.2606600068176471	0.14626566371427335	0.09676018859853305	-0.9416001424518137	3.224400230926849	0.17355288439107394	0.37524798568315126	0.777234442245727	7681.102007867011	0.551914170950939	0.1194174063774856	2.861048746382016	0.7562464145948902	-0.3308506513619166	0.635457123390017	0.2578428396786645	0.42268326887712393	0.2578428396786645	0.8223113025602684	0.19105708044622494	0.8710785801606679	0.8710785801606679	0.948431432064267	0.9140523867737785	-0.1392274870366837	0.47313184463546376	0.2578428396786645	1.6633233887404493
[truncated: 802 more columns]

## Sheet: Grade 1
imageName	original_shape_Elongation	original_shape_Flatness	original_shape_LeastAxisLength	original_shape_MajorAxisLength	original_shape_Maximum2DDiameterColumn	original_shape_Maximum2DDiameterRow	original_shape_Maximum2DDiameterSlice	original_shape_Maximum3DDiameter	original_shape_MeshVolume	original_shape_MinorAxisLength	original_shape_Sphericity	original_shape_SurfaceArea	original_shape_SurfaceVolumeRatio	original_shape_VoxelVolume	original_firstorder_10Percentile	original_firstorder_90Percentile	original_firstorder_Energy	original_firstorder_Entropy	original_firstorder_InterquartileRange	original_firstorder_Kurtosis	original_firstorder_Maximum	original_firstorder_MeanAbsoluteDeviation	original_firstorder_Mean	original_firstorder_Median	original_firstorder_Minimum	original_firstorder_Range	original_firstorder_RobustMeanAbsoluteDeviation	original_firstorder_RootMeanSquared	original_firstorder_Skewness	original_firstorder_TotalEnergy	original_firstorder_Uniformity	original_firstorder_Variance	original_glcm_Autocorrelation	original_glcm_ClusterProminence	original_glcm_ClusterShade	original_glcm_ClusterTendency	original_glcm_Contrast	original_glcm_Correlation	original_glcm_DifferenceAverage	original_glcm_DifferenceEntropy	original_glcm_DifferenceVariance	original_glcm_Id	original_glcm_Idm	original_glcm_Idmn	original_glcm_Idn	original_glcm_Imc1	original_glcm_Imc2	original_glcm_InverseVariance	original_glcm_JointAverage
1	0.770183	0	0	338.071	291.0	267.0	327.6049450176233	327.6049450176233	41260.5	260.376	0.06746976809910579	85585.04789634346	2.074261046190508	42597	-0.14913260033251205	0.9739270777566017	1750.224873167921	0.659340630290258	0.5790776465146992	2.9815916511157723	2.061891140905431	0.3490695492621078	0.422181077531601	0.4299450461821874	-0.8510448991382084	2.9129360400436393	0.2467282330004564	0.6081051388988514	0.06272911273420251	15752.02385851129	0.71685557915886	0.1915549977294478	3.436247479374066	0.8758743537568365	-0.5114941002256229	0.4439788480565916	0.11646706880030873	0.5844024579397447	0.11646706880030873	0.5187153944385033	0.10284556854124093	0.9417664655998457	0.9417664655998457	0.9767065862399382	0.9611776437332304	-0.29597544032211487	0.565916832724735	0.11646706880030873	1.8314936712580736
2	0.913361	0	0	354.53	342.0	297.0	367.7662300973269	367.7662300973269	67752.75	323.814	0.057783517768354234	139090.7018596479	2.052915960749164	69273	-0.4637323819336737	0.779705236977922	1943.752043109266	0.9792277360093418	0.7080686441024364	2.5922434133643804	1.8677131535255682	0.40004316910380394	0.13259650222998498	0.12344649366346878	-1.2754208276120762	3.1431339811376446	0.29687731523383176	0.502527332624787	0.04961286478095002	17493.768387983393	0.5143289993389858	0.23495188763135685	2.6694300058338074	0.8730253392105828	-0.24383567546953228	0.819162658906374	0.1538598093760325	0.6837552456007727	0.1538598093760325	0.6180550043014024	0.12994939927048985	0.9230700953119837	0.9230700953119837	0.9692280381247935	0.9487133968746558	-0.3733008760717864	0.7190518915589262	0.1538598093760325	1.5821199701739412
3	0.666162	0	0	334.103	270.0	261.0	335.8392472597567	335.8392472597567	52521.0	222.567	0.06347041309631114	106856.62600010486	2.034550484570074	53298	-0.10938738041994502	1.0623855824308774	2836.06244713912	0.5903617604749372	0.6106422482462033	3.4905738204364707	2.6962661926031504	0.37047638040944764	0.5058117905504899	0.5342625569206474	-1.0501065196100419	3.7463727122131925	0.25577118717094754	0.6920280421103313	-0.029193476628788694	25524.56202425208	0.7558262478071054	0.2230572436071659	3.538586618610388	0.8592676563358173	-0.49809296343950604	0.38945650218947636	0.08911473498411117	0.6276003904120525	0.08911473498411117	0.43264586616194456	0.08107978236094664	0.9554426325079446	0.9554426325079446	0.9821770530031778	0.9702950883386297	-0.3503913999873187	0.5770026010519083	0.08911473498411117	1.861047995367481
4	0.723938	0	0	381.63	324.0	300.0	391.45114637716927	391.45114637716927	67023.0	276.277	0.05802074785674667	137525.54594657721	2.0519156997833163	68490	-0.10234279878430604	1.0361611846506193	3161.285706630668	0.6083585277586414	0.6159119910385664	3.4978767205898103	3.1119712344478714	0.3542538434717053	0.4686838180216593	0.4575771930689359	-1.1661907833054657	4.278162017753337	0.25260770062170873	0.6445246704398574	0.2679413952170793	28451.57135967601	0.7458285574171892	0.1957475295302471	3.4920913720637863	0.7677328439289217	-0.45164008771720565	0.38312187893253674	0.12335440895705235	0.512900670622289	0.12335440895705235	0.5372816727801817	0.10790235693445521	0.9383227955214737	0.9383227955214737	0.9753291182085895	0.9588818636809826	-0.23707553695419237	0.49599838141098584	0.12335440895705235	1.8512561921807706
5	0.606944	0	0	393.016	333.0	285.0	367.9619545550871	367.9619545550871	57460.5	238.539	0.061255922271987936	117557.13013439276	2.045877257148698	58590	-0.265659541579972	1.1191284028362816	3380.8599584709345	0.7301458718699401	0.750788644563029	2.486812506844041	2.570653115658138	0.4309684272684197	0.4941491769413617	0.5518658713886596	-1.2166584913598089	3.787311607017947	0.3212119117877149	0.7206478522510565	-0.10410060929693608	30427.73962623841	0.6750574444137696	0.2751499178822355	3.352279320196385	1.1343113387746773	-0.6555391368738254	0.5880453704705416	0.06429984989024325	0.8028890978214887	0.06429984989024325	0.34395204315532607	0.060138323500572036	0.9678500750548784	0.9678500750548784	0.9871400300219513	0.9785667167032523	-0.5597151029175135	0.7476686380128147	0.06429984989024325	1.7948097483805026
6	0.760578	0	0	334.274	294.0	246.0	331.3879901263774	331.3879901263774	44595.0	254.241	0.06599350512851579	92152.48286276219	2.066430829975607	45873	0.2913903742279218	1.1654916613784685	3390.98190053509	0.20132046381988025	0.4370506435752738	4.006412821656577	2.284341308931169	0.2778953104909371	0.7297732462589732	0.7322870634666575	-0.8274592733247785	3.1118005822559476	0.1844313317549948	0.81565296467711	-0.07497403523974502	30518.83710481581	0.9391887629160462	0.13272076783119888	3.8921464647912445	0.20582306639093223	-0.12087346686029593	0.08181820027524841	0.03501463602706042	0.40067743639259773	0.03501463602706042	0.21891080155560302	0.03378687874877317	0.9824926819864698	0.9824926819864698	0.9929970727945879	0.9883284546576465	-0.2003154041436766	0.27390127624480975	0.03501463602706042	1.9698845942682581
7	0.678101	0	0	374.575	330.0	279.0	369.6701232179847	369.6701232179847	60011.25	254	0.06054334959809651	122435.15298656304	2.0402033449821997	61047	0.15328605107937698	1.1343139069237242	3952.2690626323288	0.28880318644658665	0.5080322824908228	3.8965917405286903	2.6233740452588936	0.3111721636401543	0.6502517335616053	0.6437999790015504	-1.4233658600990382	4.046739905357931	0.21431890857882616	0.7633300206486444	-0.03349851616106075	35570.42156369096	0.9039789725025853	0.15984540342358713	3.8227090812094353	0.28772322238464726	-0.17360582278418651	0.12636791068022168	0.06023486113899085	0.35425572002175626	0.06023486113899085	0.3282639744333268	0.05659790255481054	0.9698825694305045	0.9698825694305045	0.9879530277722018	0.9799217129536697	-0.1508290526244088	0.2848625595148778	0.06023486113899085	1.9509421705929768
8	0.685132	0	0	322.007	285.0	249.0	329.31747600150226	329.31747600150226	50379.0	220.617	0.06436810617467377	102481.72367904335	2.0342151229489143	51120	0.29797409185754464	1.2145218265476319	3874.563352305633	0.06912472021489159	0.475899785319853	4.35179756238591	2.906609952129332	0.28933543764920483	0.7383119119597503	0.7209961232529692	-0.2836812013111647	3.1902911534404965	0.20213206241257067	0.8259185403325658	0.6666315719339263	34871.070170750696	0.9835876438206705	0.13703695592341433	3.968362302643149	0.02309792693130719	-0.018809940934512107	0.017027843391471224	0.014937658984416898	0.06538915578019648	0.014937658984416898	0.11197796235129168	0.014714399126401967	0.9925311705077915	0.9925311705077915	0.9970124682031166	0.9950207803385277	-0.01772795223947373	0.047673589650934545	0.014937658984416898	1.9919437107117859
9	0.759176	0	0	371.491	318.0	279.0	364.7807560713695	364.7807560713695	55881.0	282.027	0.061583638410400064	114778.76836184286	2.053985582968144	57186	-0.3409500155250529	0.693835875425943	1309.8051665496987	0.9371360154615411	0.555181076834214	3.858659882945028	2.592196976859062	0.3299266780132908	0.17337843322702598	0.15656386558638144	-1.2403433599964795	3.8325403368555415	0.22980608486257248	0.4540249762170697	0.3818165463960113	11788.246498947288	0.5429373202835258	0.17607859792065236	2.827283653019245	0.8230600055386146	-0.34394640491122463	0.7004849554656605	0.2154042270525307	0.5297007971753082	0.2154042270525307	0.7497508888481406	0.16856191074241444	0.8922978864737346	0.8922978864737346	0.956919154589494	0.9281985909824897	-0.21994446145641933	0.5784524736877015	0.2154042270525307	1.6449952555151701
10	0.742515	0	0	371.607	324.0	318.0	369.4996617048519	369.4996617048519	60795.75	275.924	0.059646268256555474	125357.30899996587	2.0619419778515087	62406	0.5401758777995406	1.3940307506367267	7328.012723049772	0.014318106334996293	0.46720360966563	3.522003406593613	2.650647355944283	0.27278225932243305	0.9680586506424613	0.9625923828144656	-0.10424289415305218	2.7548902500973353	0.19065641879062267	1.0280191118621653	0.33448445658983045	65952.11450744794	0.9974074651194345	0.1196857432701729	3.995588656331425	0.0048861560759956325	-0.0034030054021382573	0.002668037283439693	0.0019250685925455199	0.15393832511486671	0.0019250685925455199	0.020127797690569223	0.0019213298707681653	0.9990374657037273	0.9990374657037273	0.9996149862814909	0.9993583104691515	-0.09148627128942985	0.041197855319205196	0.0019250685925455199	1.998850396875899
11	0.878139	0	0	367.377	345.0	303.0	365.1260056473655	365.1260056473655	65879.25	322.608	0.058178311633341834	135588.266531555	2.0581331228202355	67536	-0.08164190405374479	1.0807668031981084	3442.7240802847336	0.5720490402976004	0.6516897444020422	2.7663495278883317	2.607092783508155	0.36165893639947433	0.5129014840596724	0.5148257093752823	-0.9772008107030775	3.5842935942112324	0.26564124153235313	0.6773368378699027	0.09030214649630625	30984.516722562603	0.7658744050081605	0.19571725958498437	3.5316044816571694	0.7372174436714376	-0.4336370421330359	0.3564392611009225	0.11593105074375883	0.5092811322716996	0.11593105074375883	0.5166291387883915	0.10236344407059794	0.9420344746281205	0.9420344746281205	0.9768137898512482	0.961356316418747	-0.23592907056328744	0.48547798989203855	0.11593105074375883	1.8631900023430163
12	0.743475	0	0	353.456	306.0	264.0	342.6047285137787	342.6047285137787	48277.5	262.786	0.06419500046189468	99880.20686986796	2.0688769482650917	49716	-0.16668040780265458	0.9914748852267443	2093.5104977553465	0.6866383301302618	0.614173261454984	2.9318027220757075	2.061891140905431	0.3630786090099265	0.41492102257860514	0.4299450461821874	-0.9914273588993475	3.0533184998047784	0.25533204701513634	0.6156171876085816	0.0024416817851222413	18841.594479798117	0.700953210033133	0.20682506670142425	3.3963659803925608	0.919372446219207	-0.5354631690769754	0.47886356757478005	0.11622890919884477	0.6093941332580887	0.11622890919884477	0.5179152996530321	0.10264857012358528	0.9418855454005775	0.9418855454005775	0.976754218160231	0.9612570302670518	-0.3183276542997211	0.5933474610087636	0.11622890919884477	1.8181601449973277
13	0.814416	0	0	349.022	330.0	279.0	339.4377704381173	339.4377704381173	56132.25	284.249	0.061223731260072856	115799.30806054629	2.0629728553647197	57636	-0.0004894113548383233	1.1365719634615066	3018.171475875179	0.47471133626930073	0.6001157255975154	2.8795510068609773	2.25784081918318	0.35411848998521833	0.5283721154021283	0.4890786805799766	-0.9954181143191401	3.2532589335023196	0.2563870090449136	0.6865090923628114	0.3984783416926796	27163.543282876613	0.8171083734751976	0.19211764156229125	3.644019754692997	0.5430723793751346	-0.32437795801337205	0.25643339689334144	0.10648279212886082	0.41331356464888336	0.10648279212886082	0.4881526524745584	0.09500892322928557	0.9467586039355695	0.9467586039355695	0.9787034415742278	0.9645057359570464	-0.17180129200052435	0.3826788934048861	0.10648279212886082	1.8990870502524757
14	0.822279	0	0	339.833	333.0	279.0	346.5616828213991	346.5616828213991	62748.75	279.438	0.05961128372145665	128102.9219746597	2.0415214960403145	63864	-0.238745807439132	0.9884258968049449	2602.5553254514753	0.7895989767473333	0.7065534054738621	2.8004822615975584	2.5130937717748583	0.3932141323810681	0.37091580774373434	0.3562465340125417	-1.0382667662648182	3.5513605380396767	0.29287453640871003	0.6056102009850314	0.2725500085552087	23422.997929063276	0.63859786036308	0.22918517910294317	3.2041084194425222	0.8648271427269458	-0.48894509933678154	0.5502455135607086	0.1722200577377201	0.5231429109881399	0.1722200577377201	0.661410198910249	0.14230175648354637	0.91388997113114	0.91388997113114	0.965555988452456	0.9425933140874267	-0.22675065463791394	0.5458396572134749	0.1722200577377201	1.7634061494371274
15	0.765568	0	0	345.491	336.0	237.0	345.950863563021	345.950863563021	55151.25	264.497	0.061708241707380734	113547.57388364444	2.058839534618788	56556	0.194011480327129	1.0037728718347836	2987.745082878663	0.22873203578350293	0.4131435670957422	3.533098010203579	2.2266778304381805	0.25559913628868586	0.6080608600915565	0.6236807901067006	-0.9793162502247788	3.2059940806629594	0.17851711667243603	0.6895308189624013	-0.041042448450715016	26889.70574590797	0.9285930116233887	0.10571474072367648	3.861123864204311	0.1682105157622118	-0.10984228622141373	0.08709130232335502	0.05555413037976404	0.2211804899943962	0.05555413037976404	0.30950793773600516	0.05246570600477862	0.9722229348101179	0.9722229348101179	0.9888891739240473	0.9814819565400787	-0.07412778014098788	0.18223134593735993	0.05555413037976404	1.9629669764647313
16	0.601245	0	0	342.559	336.0	201.0	336.8560523428368	336.8560523428368	46968.0	205.962	0.06559750495160473	95969.12056846636	2.043287356678299	47844	-0.28226184003118415	1.1462249500055526	2883.610453305728	0.7684873356134592	0.8641463297753101	2.305463246804997	2.3454484280610854	0.46139352749896867	0.4948193020481903	0.5642488503609563	-0.8642379396757807	3.2096863677368663	0.35798123012195743	0.736505186428542	-0.11124347816854813	25952.494079751552	0.6516848493495508	0.2975937479566832	3.2656566220914156	1.0444261378034851	-0.5987094994085004	0.6009187247635609	0.10248741279394406	0.7086128335433424	0.10248741279394406	0.4766998293581891	0.09196700289546789	0.9487562936030279	0.9487562936030279	0.9795025174412112	0.9658375290686853	-0.4224715122780343	0.6926919752912021	0.10248741279394406	1.7723001094961293
17	0.682109	0	0	339.219	291.0	243.0	317.5468469375818	317.5468469375818	41012.25	231.385	0.06773472043973225	84907.98069692319	2.070307790889873	42255	-0.006475169352476953	0.8562987345312677	1362.9942992091505	0.47135424559944794	0.44056539772786985	4.479141025268827	2.5084189760107782	0.2679336491728263	0.4103983822960167	0.39737644523140353	-0.8325352900922325	3.3409542661030107	0.18347240851234872	0.53880202761745	0.3883328446180552	12266.948692882355	0.8188083532092352	0.12188079277348782	3.6371294694225322	0.39715007399954216	-0.251324322302159	0.2231070417703016	0.13301015293265228	0.2530180192501337	0.13301015293265228	0.5654598276433357	0.1152901613866485	0.9334949235336739	0.9334949235336739	0.9733979694134696	0.9556632823557826	-0.07095015876481388	0.2512686123761431	0.13301015293265228	1.9012115152962863
18	0.907111	0	0	304.7	282.0	252.0	313.2091952673165	313.2091952673165	49953.0	276.397	0.06380162867686702	102807.96032746138	2.0580938147350785	51201	0.09645668644084378	0.951572282850409	2164.781248941203	0.3279052768057837	0.4617624220611654	3.9256923361370757	2.490780356387626	0.2713851898986751	0.5122788535496036	0.49357236941344557	-0.4850219191176607	2.975802275505287	0.1920345904622053	0.6168634548050346	0.45981230314840976	19483.031240470827	0.8869958434061582	0.1180908980799068	3.783341324528349	0.31412286524572275	-0.19309673709372488	0.14770658162121172	0.07619989695911453	0.318914148049484	0.07619989695911453	0.3880760486402326	0.07033937536465884	0.9619000515204428	0.9619000515204428	0.9847600206081771	0.9746000343469619	-0.12395248838170421	0.27363602727603564	0.07619989695911453	1.9404804243359688
19	0.76866	0	0	314.122	318.0	240.0	335.04775778984106	335.04775778984106	49656.0	241.453	0.06436500334277731	101503.7646340359	2.0441389687859655	50589	-0.41642975933659754	1.1333403363156953	2493.506388067374	0.9685717014755297	0.9522683720273123	2.30605718279944	2.7204542896945485	0.5073511790342957	0.30198866500496846	0.19974389315166344	-0.9579156963717359	3.6783699860662846	0.39987917179630716	0.6660371441062348	0.3919021318306906	22441.557492606364	0.5216257837592218	0.3524083235377063	2.743950960976525	0.9281726314150578	-0.31579350409475215	0.8395401009525467	0.11945032663558386	0.750901089849388	0.11945032663558386	0.5271860746268286	0.10509754159779824	0.940274836682208	0.940274836682208	0.9761099346728832	0.9601832244548054	-0.46087867309416014	0.7683491632896401	0.11945032663558386	1.6012253747647724
20	0.768326	0	0	349.77	327.0	255.0	349.509656518958	349.509656518958	59412.75	268.738	0.06059767581897125	121510.71980937349	2.045196019530715	60579	-0.6523834486245046	0.4898912367187182	1347.1050039720255	0.9696853874283149	0.5901752540939984	3.082154196020353	2.1694157824017033	0.35188574306695425	-0.08799991180181034	-0.11932192879766741	-1.0141037656498584	3.183519548051562	0.2536873815499249	0.44736389340576566	0.39473109941603113	12123.94503574823	0.5208648957703754	0.19239046864603893	2.0956951536279798	0.8510513154673365	0.28478749472848297	0.7738561161942696	0.18258888268825324	0.618170986430756	0.18258888268825324	0.6852822064561119	0.1491634091096438	0.9087055586558734	0.9087055586558734	0.9634822234623494	0.9391370391039155	-0.29977002109294143	0.6630798232979234	0.18258888268825324	1.3956631983240357
21	0.586711	0	0	326.382	324.0	183.0	324.34703636691364	324.34703636691364	37674.75	191.492	0.06973308418069257	77937.32640181619	2.0686886151020563	38790	0.28478812200296344	1.2526886055485758	3217.8776451971835	0.20441596436442974	0.4839502417728063	3.758744966847904	2.566267833217621	0.30205933459157946	0.7698493479900613	0.7725408299611273	-0.8386677963981938	3.4049356296158146	0.2026201121141419	0.864064431783376	-0.05149675985256634	28960.89880677465	0.9380132535892896	0.15393932367240595	3.889381889493642	0.16754141491584137	-0.10368002256393655	0.07562992369365973	0.04094895412227886	0.2975238538207784	0.04094895412227886	0.24658359277856426	0.039269827307716346	0.9795255229388606	0.9795255229388606	0.9918102091755443	0.986350348625907	-0.12527894756645785	0.21774890899399646	0.04094895412227886	1.9699521221849272
22	0.817195	0	0	360.261	345.0	276.0	352.89233485583105	352.89233485583105	63988.5	294.404	0.059040133649265435	131040.25986975296	2.047872037471623	65286	-0.2553306613401572	1.1150833153888629	3295.923122135406	0.8045457588552447	0.777802527332687	2.826690213835281	2.633650154466966	0.44050399697135684	0.405208538453676	0.3743190036434468	-0.9590567574983028	3.592706911965269	0.31947805333162627	0.6740618701283122	0.33640885041511104	29663.308099218655	0.6292399337171075	0.29016544512511344	3.191544003617634	0.9440108932976511	-0.5315769131403916	0.5943953887816211	0.145859509860474	0.60598524818165	0.145859509860474	0.5978020764000985	0.12432214300769542	0.927070245069763	0.927070245069763	0.9708280980279052	0.951380163379842	-0.3037813468572535	0.6191581955885592	0.145859509860474	1.7548245861826237
23	0.656726	0	0	384.371	330.0	294.0	376.19808611953357	376.19808611953357	56291.25	252.427	0.06142516101853525	115637.42598946586	2.0542699973702105	57627	0.18130263920960812	1.0119828893401166	3053.309829703763	0.19432136323625784	0.45772177048007634	3.934662079685539	2.3681955426144166	0.2705707967406549	0.598486031589421	0.588166435191898	-0.8867148252439029	3.2549103678583196	0.18762727539959553	0.6905477062289972	0.48274200407512646	27479.78846733387	0.9418264255083653	0.118670604570476	3.8886214790263045	0.1453309371561734	-0.09352793412552086	0.07170323980711554	0.04394933583614693	0.23986875311099198	0.04394933583614693	0.2600166295394196	0.04201210110318978	0.9780253320819265	0.9780253320819265	0.9912101328327706	0.985350221387951	-0.09021491700672929	0.1833454485001622	0.04394933583614693	1.970198715648126
24	0.768509	0	0	366.819	336.0	282.0	344.93477644331546	344.93477644331546	62819.25	281.904	0.05938145940545134	128695.02410475598	2.0486558515861932	64143	-0.12441294088261938	0.7719668881274506	1673.6516952211855	0.6798129982363315	0.48687798851553876	4.400633336571774	2.5925160436459387	0.2862046547569982	0.3120933627789916	0.2850888996119116	-1.3815319072297412	3.97404795087568	0.19404872314103289	0.4845952595998615	0.36592785423989566	15062.86525699067	0.7049544840113313	0.13743029853595792	3.357157595395973	0.5771497440627441	-0.3457850453560786	0.3753439848293909	0.2122478036270537	0.27758973590720326	0.2122478036270537	0.7455570014885072	0.16715260791314257	0.8938760981864732	0.8938760981864732	0.9575504392745892	0.9292507321243154	-0.07015049958321279	0.3002007595979041	0.2122478036270537	1.8210938324031667
25	0.818775	0	0	341.603	312.0	276.0	352.1647341799005	352.1647341799005	55950.0	279.696	0.0615891639074744	114862.9263660768	2.052956682146145	57249	-0.03414817849969156	1.0272612679688444	2813.9895297720027	0.5178097393287447	0.5394048006643379	4.495246679224912	2.7498765991226977	0.33262508508660604	0.5045603971347763	0.48785646730450616	-0.7475545277654287	3.4974311268881264	0.22641222250162066	0.6651177542862721	0.5641439943882561	25325.905767948025	0.7948820582981386	0.1878004327100106	3.6047193003977664	0.6845504944244473	-0.40066910994738547	0.3096678238600845	0.09849291140780794	0.5172623111773625	0.09849291140780794	0.46364636182420155	0.08872585965284224	0.9507535442960959	0.9507535442960959	0.9803014177184384	0.9671690295307307	-0.2495061833610298	0.47482170238306104	0.09849291140780794	1.8846552520338902
26	0.810505	0	0	365.547	339.0	282.0	367.7662300973269	367.7662300973269	78511.5	296.278	0.05579196685377838	158928.32358356254	2.0242680828103214	79344	-0.13691110223002984	1.036878118983186	4157.330500328265	0.6102942927179751	0.6358024948238246	3.1169129632666484	2.3247857367032414	0.3796925074525852	0.498916763743654	0.5804045329558242	-1.115068786574376	3.439854523277617	0.267696458877582	0.6867070167158227	-0.4455994865204048	37415.974502954385	0.7447459823913622	0.222648589662304	3.517885113937125	0.9775249608341188	-0.5633254462672244	0.43646728829465176	0.07056784309197449	0.7215700028860011	0.07056784309197449	0.3672587896957367	0.06552006892446126	0.9647160784540127	0.9647160784540127	0.9858864313816051	0.9764773856360085	-0.45867989280232185	0.6524970738245804	0.07056784309197449	1.8510563451610373
27	0.868084	0	0	361.41	336.0	300.0	371.7216700704978	371.7216700704978	77659.5	313.734	0.05573654364167355	157933.33914393562	2.0336641253669625	78795	0.05987916166880244	1.1872453116969668	4811.128315175605	0.3586999701295974	0.6077445552712478	3.1873839630024063	2.571552354259252	0.3579191136315746	0.5933752958250776	0.5457371700217609	-0.6191065609147969	3.190658915174049	0.25488383481684745	0.7413023804921397	0.5501836737679805	43300.15483658045	0.8731177452323076	0.1974349776278147	3.759963419624439	0.31242526092053013	-0.19591158786328766	0.15662834775158468	0.08779112667767344	0.2803661930325129	0.08779112667767344	0.4279543803489463	0.07996680588850025	0.9561044366611632	0.9561044366611632	0.9824417746644653	0.9707362911074422	-0.10118842857115326	0.25008506555896365	0.08779112667767344	1.9346196609877584
28	0.654098	0	0	346.904	261.0	288.0	331.48303123991127	331.48303123991127	48844.5	226.909	0.06432652121417354	100454.91056350889	2.0566268579575775	50022	-0.27249816321721665	1.1743976072738405	3366.2681734592134	0.7302688924562128	0.8057291868927312	2.3836242014061124	2.0847216691418295	0.44876947408844753	0.5579868377780755	0.6862881907226408	-0.8826349339062168	2.9673566030480463	0.33420467228855283	0.7782427513568251	-0.4395359086920892	30296.41356113292	0.6749832736424328	0.2943124689058648	3.3575445781643687	1.1480134779704123	-0.6634500083917168	0.5905347824184894	0.05953750145755185	0.8168799467159725	0.05953750145755185	0.3249721412909582	0.055945604834393176	0.9702312492712241	0.9702312492712241	0.9880924997084897	0.9801541661808161	-0.5824705398717431	0.7564348517009397	0.05953750145755185	1.795771109631048
29	0.623496	0	0	350.691	285.0	240.0	349.85711369071805	349.85711369071805	52191.75	218.654	0.06342688928822575	106482.59297813807	2.0402188655896394	53100	0.060430101027004336	1.3366537477976366	4887.96200610134	0.40693897399765405	0.5498786560437254	3.8499216987687186	2.7531630107284	0.38002687344534963	0.7586976045741396	0.8075960712813275	-1.0355726081948464	3.788735618923247	0.24841774544105552	0.9102022503967707	-0.319883587565183	43991.65805491206	0.8505257110025854	0.2528460814408085	3.741225471578847	0.61595074310615	-0.34765226243475633	0.23230177400577587	0.05326567133672362	0.6267117123552184	0.05326567133672362	0.2999216989508241	0.050415129137068165	0.9733671643316383	0.9733671643316383	0.9893468657326554	0.9822447762210922	-0.3744625808594064	0.5043699204613824	0.05326567133672362	1.9226194357490696
30	0.81727	0	0	259.742	261.0	207.0	262.39283526803854	262.39283526803854	35067.0	212.279	0.07189178319083074	72067.138365608	2.0551269959109133	35901	0.2564417042527251	1.320980726202872	3125.205494698719	0.16101321192417048	0.5691957082989691	3.2270325075939494	2.501953703678816	0.3386800443748334	0.7758984346346554	0.7554443707918566	-0.7046374315016419	3.206591135180458	0.2399107042413385	0.8851304295624219	0.27415789688772074	28126.849452288472	0.9539809934828927	0.18143749646884894	3.917681395796109	0.14146498406965133	-0.0852431607070983	0.05919718362399123	0.029111154793423362	0.3400964214226393	0.029111154793423362	0.18990888120342325	0.028263471451842576	0.9854444226032884	0.9854444226032884	0.9941777690413154	0.9902962817355254	-0.16258474457939207	0.22197085739825112	0.029111154793423362	1.9774123243976072
31	0.815299	0	0	305.946	258.0	288.0	318.9608126400483	318.9608126400483	41913.75	249.437	0.06693947442647963	87171.16270881495	2.0797748402091187	43371	-0.2235951259115118	1.1625669622583887	2588.6540076718525	0.7144788725283564	0.7762507693751444	2.6183008697298527	2.068192859862724	0.4386889473650552	0.49879105497698734	0.5341734822880339	-0.9443994117598601	3.012592271622584	0.3210671386652345	0.7329233208501954	-0.28053392703318164	23297.88606904667	0.6844597418885721	0.2883840777210224	3.359501332439012	1.0038601775710272	-0.5818764204688189	0.5301485883357295	0.10156157571497332	0.6786480249588951	0.10156157571497332	0.473118754196908	0.09114781773031398	0.9492192121425134	0.9492192121425134	0.9796876848570053	0.9661461414283422	-0.39261814817266016	0.654480944952313	0.10156157571497332	1.8034273734321664
32	0.766174	0	0	361.913	327.0	291.0	367.3254687603352	367.3254687603352	68388.0	277.288	0.058146272059936124	139085.60496703358	2.0337720794150083	69390	-0.35873794461333947	0.967096506585382	2992.1203181165806	0.8394661625629044	0.742467292671284	2.750036384350461	2.5580978480238477	0.41900105522372855	0.3492163812154565	0.40140714074059425	-1.118883029967273	3.6769808779911206	0.3029451713354577	0.6229631211712093	-0.07030613547582756	26929.082863049225	0.6070806354205043	0.2661309694301558	3.1463864481325956	1.0530926535892302	-0.5839402082241367	0.6790940190943724	0.10409988533687023	0.7341723787694632	0.10409988533687023	0.4813972142209023	0.09320495986973444	0.9479500573315649	0.9479500573315649	0.979180022932626	0.9653000382210433	-0.45001720157618275	0.7271259837337639	0.10409988533687023	1.73281213026701
33	0.793553	0	0	324.022	306.0	261.0	325.0261527938944	325.0261527938944	44870.25	257.128	0.06577986616147413	92831.80577522494	2.0688943292097757	46233	-0.027520565635732575	1.340237969818937	4149.395227520695	0.4957506451571865	0.709208129495014	3.1838234263312146	2.931228206986085	0.4246829793900624	0.7216857663359846	0.8167748266202364	-1.0406750363428954	3.9719032433289803	0.2953782859273209	0.8987473413772112	-0.40683621322302255	37344.557047686256	0.8063508002211093	0.2869164383006482	3.644602417243	0.7594263305436622	-0.434817250091331	0.3114791027764714	0.0700603982147725	0.6328171099029146	0.0700603982147725	0.3658892078129414	0.06512906120733691	0.9649698008926137	0.9649698008926137	0.9859879203570454	0.9766465339284092	-0.366775196453874	0.5490742289757308	0.0700603982147725	1.8932108721167955
34	0.730778	0	0	342.616	321.0	264.0	339.9544087079913	339.9544087079913	55698.75	250.376	0.061829615322876806	114073.44196751085	2.048043124262409	56835	-0.5216011778145057	0.7706247215871739	1683.3324151508816	0.9843998858260328	0.7498499732916968	2.769445025658928	2.224378858414064	0.40927966644218805	0.1178948408941969	0.1065641899501998	-1.34718994687669	3.571568805290754	0.301484152539711	0.5162954120636308	0.08924717311637148	15149.991736357935	0.5107741436800741	0.2526617590084863	2.638700022591787	0.8504992631844773	-0.21560548359388534	0.8079300830008743	0.16984216758323328	0.6526005322289635	0.16984216758323328	0.6568815009159237	0.14090670742188224	0.9150789162083834	0.9150789162083834	0.9660315664833533	0.9433859441389222	-0.3357585747865712	0.69483124383828	0.16984216758323328	1.5745403687944681
35	0.735705	0	0	356.488	336.0	258.0	344.9478221412624	344.9478221412624	47214.0	262.27	0.06457239224189452	97832.79145994985	2.072114022534626	48708	0.29510623055773727	1.0232791951882048	2860.9809120418076	0.06684092447492596	0.38323077390073423	3.56084252669846	2.244029608180732	0.23448823784804276	0.6633602544519149	0.6572955308239575	-0.18781283646388972	2.4318424446446216	0.16406306095694317	0.7270739523311924	0.31744453202571743	25748.828208376268	0.984235642346345	0.0885897049719917	3.969284326559097	0.02467362997220042	-0.01928640876071712	0.01693052799158556	0.014265690174606098	0.0849164677066992	0.014265690174606098	0.10787494641247848	0.01406168168875732	0.992867154912697	0.992867154912697	0.9971468619650787	0.995244769941798	-0.027642455603467692	0.05646430438407947	0.014265690174606098	1.992139057215467
36	0.775109	0	0	333.481	312.0	249.0	325.8972230627318	325.8972230627318	49946.25	258.484	0.06407120706932287	102366.17511538304	2.0495267435569846	51021	0.11063290929071196	1.0683392352187064	2909.2551816188325	0.3030597714443124	0.5040559610147342	3.3261947211410545	2.4628940606928045	0.3019544342313619	0.6083719142692942	0.6314907356726039	-0.5782435707627581	3.0411376314555625	0.21727091163834783	0.7163704775270221	0.19767933110285615	26183.29663456949	0.8978716524256463	0.14307027500060823	3.8086685266632267	0.3176036821362017	-0.19043442450626513	0.13823155631756495	0.0633274167259449	0.37125742098054393	0.0633274167259449	0.34004333820800703	0.05927967378450371	0.9683362916370275	0.9683362916370275	0.9873345166548111	0.9788908610913517	-0.16242949248874952	0.30141644036207627	0.0633274167259449	1.9467774116753995
37	0.763542	0	0	375.199	342.0	288.0	381.4249598544909	381.4249598544909	69522.75	286.48	0.057636377498417095	141863.95902636967	2.040540096966384	70740	0.02253706450889375	0.9555786476019742	2843.0526364627904	0.4199489209060334	0.47919607343006887	4.617649739436398	2.575197999386189	0.2897820855405713	0.46970914756079213	0.44891946342425965	-1.1921774493292676	3.7673754487154567	0.20123825566084863	0.6014245849286418	0.3871688507559557	25587.473728165114	0.8442599498863703	0.14108484805430307	3.698268562999984	0.4548290880116386	-0.2740501656500892	0.2130983280376987	0.09638369863620597	0.37696381563004294	0.09638369863620597	0.45651832188214886	0.08698819419579193	0.9518081506818971	0.9518081506818971	0.9807232602727588	0.967872100454598	-0.15210158393142392	0.34081120848488045	0.09638369863620597	1.9154868041060291
38	0.775276	0	0	373.551	345.0	276.0	358.8606972071475	358.8606972071475	60861.0	289.605	0.059931426800341074	124850.10059429373	2.051397456405477	62190	0.033052918158824336	0.9006535640617	2234.31109436113	0.4326421723447339	0.44067485062112716	3.838806501285562	2.165919195165081	0.274236341712781	0.4463115432688051	0.42084678670541625	-0.5486378846610639	2.714557079826145	0.1866944676249428	0.5686339655158003	0.560059563217081	20108.799849250172	0.8380775779559815	0.12415059308324179	3.6815590334964767	0.4590241645290056	-0.2781017026185045	0.2207790114560579	0.1033040187269905	0.362611804083394	0.1033040187269905	0.47908212221134927	0.09259446685700677	0.9483479906365049	0.9483479906365049	0.9793391962546019	0.9655653270910032	-0.13825324003238404	0.33441138835353323	0.1033040187269905	1.9110703476199908
39	0.577746	0	0	350.519	225.0	252.0	314.5425249469458	314.5425249469458	30258.75	202.511	0.07463112976918845	62921.35945365296	2.0794434487099753	31302	-0.32208483025098145	0.9845536529734731	1547.5428927396651	0.6692409034197968	0.5788904672513407	3.3286532570014775	1.7950003071253506	0.38112706673584656	0.45588042387593225	0.5545207344439061	-1.1656109396743637	2.960611246799714	0.2609533574208235	0.6670471895294464	-0.8245771474567954	13927.886034656985	0.7111191979421458	0.23712499218583352	3.43930095644095	1.1143079345793891	-0.6434149312385674	0.5270366784309541	0.05676705986558568	0.8056731130445878	0.05676705986558568	0.3138634645543235	0.05350101189159019	0.9716164700672072	0.9716164700672072	0.988646588026883	0.9810776467114716	-0.5701436300774082	0.7320151327486764	0.05676705986558568	1.8225614954579141
40	0.773945	0	0	330.114	309.0	255.0	326.3525700833379	326.3525700833379	56918.25	255.49	0.061527661329856875	116300.45377020689	2.043289345160944	57942	-0.3715222080971063	0.712236763549446	1448.3100377445803	0.8705162477273176	0.5160757007840723	3.4917994594685515	2.0368310622285652	0.33272080753393	0.20075470831657952	0.23056610948431164	-1.1800408059921532	3.2168718682207187	0.22476156307960196	0.4743023584221484	-0.15149572809918171	13034.790339701223	0.5870322229547091	0.18466027429353715	3.038999788442121	0.8894466413427415	-0.46498842371889093	0.6443584787526119	0.17984123873016178	0.5636501284955115	0.17984123873016178	0.6779318131047097	0.1471423156894797	0.9100793806349191	0.9100793806349191	0.9640317522539675	0.9400529204232794	-0.256245322187213	0.5967134420634511	0.17984123873016178	1.7096401359357336
41	0.652768	0	0	344.765	291.0	216.0	291.98801345260733	291.98801345260733	31143.75	225.051	0.0744515370479455	64297.05173614352	2.0645250406949556	32022	0.2841456358966987	1.4063012482949848	3358.2387021599025	0.2100224415818189	0.6115765561186551	3.2045608713051794	2.6780310127040043	0.35817213832425165	0.8607000171852986	0.8782485761262488	-0.5545879267803135	3.232618939484318	0.25018121786318437	0.9715223796522826	-0.07891223420079176	30224.148319439122	0.9358703960167352	0.2030512145824606	3.8904814702939143	0.2536040644489859	-0.14351323450767153	0.09169032586156145	0.030221814743635427	0.5043616102312133	0.030221814743635427	0.19532491162795046	0.029301425740665375	0.9848890926281822	0.9848890926281822	0.9939556370512729	0.9899260617521216	-0.2884455104626339	0.3306305955729628	0.030221814743635427	1.9685307925552438
42	0.790192	0	0	346.247	324.0	264.0	334.20053859920694	334.20053859920694	50854.5	273.602	0.06336253682075693	104762.17193919368	2.0600373996242944	52173	-0.020575089972463836	1.1432193224289138	2927.2957925706824	0.5190390801533256	0.6126929968057715	3.0282687563766	2.8620541468986422	0.36653539087129255	0.5460493704050976	0.5165607926743261	-0.6293290903054926	3.491383237204135	0.2641484984044208	0.7106105551898753	0.36193399502416845	26345.662133136142	0.794237256491992	0.20679744622745921	3.597006330404928	0.6562362445276624	-0.38669649442703236	0.3054012067438636	0.10653879980211585	0.48275984489833956	0.10653879980211585	0.48882129520142104	0.09511552098248263	0.946730600098942	0.946730600098942	0.9786922400395768	0.9644870667326281	-0.21925609479671124	0.4496369029956686	0.10653879980211585	1.8834252434353285
43	0.741613	0	0	376.694	336.0	300.0	389.5497400846264	389.5497400846264	68482.5	279.361	0.05800951991326034	139541.88671218033	2.0376283972135996	69597	-0.13146567741054827	1.0300767716785488	3256.7010285174074	0.6904496544124158	0.6790555856213183	3.2652051008755847	2.7634555033961234	0.37842712618194024	0.452267608054217	0.42643209582886105	-0.631822424710467	3.3952779281065903	0.27717465116047785	0.6489555344750314	0.41813969525366385	29310.309256656667	0.6987116017382748	0.21659729643069076	3.375825297088215	0.8825329412168872	-0.5145794527896236	0.4754258811951912	0.1308264482963289	0.5684582735813264	0.1308264482963289	0.558679697697746	0.11355446590065783	0.9345867758518356	0.9345867758518356	0.9738347103407343	0.9563911839012237	-0.2770959439311488	0.5630121537921444	0.1308264482963289	1.81374617374546
44	0.737527	0	0	327.251	303.0	222.0	324.8045566182839	324.8045566182839	50376.75	241.356	0.06385345075744082	103304.64498260558	2.05064131732606	51480	-0.061618884807856864	1.0850770481886995	2628.4163195266647	0.5708992552961645	0.6473283492722496	3.209149614286439	2.7126454692160697	0.3720080310662711	0.4957992428359827	0.4418176199690185	-0.9308883824020205	3.6435338516180904	0.26702753971464016	0.6778741347585049	0.32627069047522994	23655.746875739984	0.7665010513961563	0.21369645337785795	3.5510189576987776	0.8016683408277402	-0.4665315637830815	0.3665346920298716	0.09643277484475599	0.583385004671402	0.09643277484475599	0.4572111285354265	0.08708933384987055	0.951783612577622	0.951783612577622	0.9807134450310488	0.9678557417184147	-0.30512558779484594	0.5401162831777877	0.09643277484475599	1.8664117817070518
45	0.798372	0	0	313.247	258.0	279.0	304.9098227345259	304.9098227345259	50064.75	250.088	0.06406235856185442	102542.18528517817	2.048191297972689	51102	-0.2251670633668449	1.4716143913476083	5235.227482426744	0.6208795064197165	0.9256881312463466	2.56739011339681	2.8968205389674404	0.5335044851517882	0.7069709479689202	0.7757496848032192	-1.0714890037586693	3.96830954272611	0.3900707531940444	0.9602185345540998	-0.31658030954633604	47117.0473418407	0.7388015961943051	0.42221171282914893	3.502740380248507	1.00655933803821	-0.5802196732671584	0.4538138627321583	0.06832543720602845	0.7384722369529516	0.06832543720602845	0.3589190056089628	0.06359571192731173	0.9658372813969858	0.9658372813969858	0.9863349125587944	0.9772248542646573	-0.47910560293297133	0.668749009552376	0.06832543720602845	1.8456343662838406
46	0.659169	0	0	378.742	336.0	282.0	366.3563838668572	366.3563838668572	59795.25	249.655	0.06037938759862576	122472.86516110292	2.0482039152123774	61029	0.10815238466106546	0.9432159342606289	2569.7047842787915	0.3091079307499266	0.4349289320831057	4.089952086765623	2.564978936212114	0.2633095101657052	0.5144252405917161	0.49471721949653	-0.4833509629719587	3.048329899184073	0.18151274140217555	0.6155945189410811	0.4773508258692561	23127.343058509123	0.8952510964027827	0.11432328359245603	3.8035302135526896	0.28277436884338275	-0.17468597008674402	0.1330785538757655	0.0703903637294226	0.3073555351935759	0.0703903637294226	0.3664940245281675	0.06535889283468767	0.9648048181352887	0.9648048181352887	0.9859219272541154	0.9765365454235257	-0.12157708944038509	0.25831087983990947	0.0703903637294226	1.946241798472467
47	0.60889	0	0	364.694	279.0	267.0	343.2083915058022	343.2083915058022	50507.25	222.059	0.06376949300113509	103619.21764353517	2.0515711634178295	51633	-0.49966809476971513	1.1214435709065116	3372.2358769085795	0.7179360460590889	0.7032865290029415	3.097271107750841	2.708063499015159	0.46854401657439815	0.4738933931692795	0.5695757698252427	-0.982552420715825	3.690615919730984	0.3168790225991074	0.7666842600181817	-0.45282431116804683	30350.122892177216	0.6823924186698642	0.3632298064701336	3.3885945455535964	1.1721253080451128	-0.6773251228153503	0.580795462218577	0.04874260298027509	0.8452057449985328	0.04874260298027509	0.28051102780425424	0.04633474594719332	0.9756286985098624	0.9756286985098624	0.990251479403945	0.9837524656732415	-0.631089275373163	0.7700494157911664	0.04874260298027509	1.8043219490145779
48	0.844558	0	0	313.971	309.0	249.0	316.1407914205315	316.1407914205315	53139.0	265.166	0.06294979276882706	108583.89212888207	2.043393592820378	54126	0.28871884810804627	1.1609284526109205	4000.6289051575773	0.08283655281361159	0.4450049002565686	4.774329580671287	2.780746289544829	0.27582088957755174	0.7320241167455701	0.7198395954766098	-0.35208820826141246	3.1328344978062415	0.19004790262016866	0.8156097754519007	0.6320422906000329	36005.660146418195	0.9795940057391859	0.12935999831556771	3.964045049826264	0.05022287929808225	-0.032198407670039106	0.023604643144386157	0.01438049432082422	0.24217758359165686	0.01438049432082422	0.10849354958841996	0.01417162959803982	0.992809752839588	0.992809752839588	0.9971239011358352	0.9952065018930586	-0.11648142428826283	0.13074724971099871	0.01438049432082422	1.9904117656622256
49	0.753706	0	0	372.519	339.0	282.0	370.3147310059377	370.3147310059377	71667.0	280.77	0.057243276442291706	145760.25665995054	2.0338545866291393	72711	-0.08011579145484812	0.910862520202166	2533.148838088594	0.6391320706806203	0.5178779250918696	4.1135419908762065	2.672601740925747	0.3127915783004577	0.3948897477684296	0.3419675635101765	-0.7040650987944498	3.376666839720197	0.22340261381374427	0.5599529667100764	0.7103438997779724	22798.339542797345	0.7284541970666234	0.15760941203480205	3.432117391676394	0.659521651792249	-0.3938920205287886	0.37444040813702506	0.16708462902703541	0.38277782872944127	0.16708462902703541	0.6497215559187552	0.1389287990676647	0.9164576854864823	0.9164576854864823	0.9665830741945929	0.9443051236576548	-0.1345899085699383	0.39250123468140724	0.16708462902703541	1.8385532353966374
50	0.675036	0	0	298.159	246.0	231.0	297.48445337529824	297.48445337529824	36683.25	201.268	0.07052939521093868	75699.41124205303	2.0635960892792493	37656	-0.06600503495533588	1.4399598260400612	3998.557681610344	0.5244771621148094	0.7460135720079639	2.9838403037784103	2.7360947233184794	0.46058237887269554	0.7858317955666382	0.8801585197864716	-0.9939731367213395	3.730067860039819	0.31831882280005813	0.9775879613529437	-0.4165576702225909	35987.01913449309	0.7913778109450917	0.338146611258718	3.62421345725626	0.866587852235245	-0.4930081341924054	0.34987947544108067	0.05868396787014382	0.7129935072633423	0.05868396787014382	0.32186904387708715	0.05521508918030188	0.9706580160649281	0.9706580160649281	0.9882632064259711	0.9804386773766186	-0.45798557453239563	0.6134127349785625	0.05868396787014382	1.884518480397111
51	0.530615	0	0	373.003	222.0	288.0	372.5922704512266	372.5922704512266	52286.25	197.921	0.06342366211811197	106616.5126749261	2.0390927380511337	53172	-0.48790332942520315	0.9426256494667755	2343.4197200156955	0.8544710897140757	0.7493247032291318	3.1339620574271074	2.645636338623893	0.4401446531864676	0.3017906829756491	0.3636020151533557	-1.049896856847052	3.695533195470945	0.3131003117208766	0.6298031040738838	-0.04595509276736758	21090.77748014126	0.5974325805432794	0.30557433357019065	3.1162099054466212	1.0616635395249427	-0.5810341206766023	0.7040822870954555	0.09896154234430539	0.7535547020679179	0.09896154234430539	0.4647788365820893	0.089058893778244	0.9505192288278473	0.9505192288278473	0.980207691531139	0.9670128192185649	-0.47573221442975844	0.7446912075345105	0.09896154234430539	1.7218968922062579
52	0.680214	0	0	378.51	327.0	291.0	361.0235449385538	361.0235449385538	54868.5	257.468	0.06177090450002646	113044.35724675561	2.060277887071008	56295	0.14176653375317644	1.0507154382916288	3101.2042576173912	0.27560288092711793	0.46338571603921125	3.8825549364953624	2.5121626965691397	0.2919533197934977	0.5963451573424443	0.5734281507712414	-0.6246021504655187	3.1367648470346583	0.20161692203846504	0.7041278608202319	0.4065780087416132	27910.83831855652	0.9095450546037991	0.1401684976974913	3.8307793454660657	0.2764655448990141	-0.16674723840098649	0.12080779585986115	0.05763453498704897	0.3535984636685505	0.05763453498704897	0.3177778627442629	0.054297635143220085	0.9711827325064757	0.9711827325064757	0.9884730930025902	0.9807884883376503	-0.1526391863301488	0.2807397552682834	0.05763453498704897	1.9531988709865302
53	0.841771	0	0	347.527	300.0	288.0	348.0	348.0	58173.0	292.538	0.06078234542565693	119450.40985509333	2.0533651325373166	59535	-0.37008405124834365	1.0394291060772503	3023.8928058547945	0.7332694111903713	0.7641938804777316	2.8149902098749093	3.026333195319353	0.43294858411736326	0.413699429443586	0.4790202603935804	-1.0663495867947215	4.092682782114075	0.3139720761284274	0.6761114201332404	-0.42519153410217253	27215.03525269315	0.6731725749844744	0.2859794345126386	3.346923165288646	1.0924808011905074	-0.6315944018374536	0.5736177116239567	0.07767308815083965	0.7615409186733794	0.07767308815083965	0.3930360405377063	0.07155387093100372	0.9611634559245801	0.9611634559245801	0.984465382369832	0.9741089706163868	-0.4990843104201697	0.7189231486631126	0.07767308815083965	1.7952532364546885
54	0.670717	0	0	360.12	318.0	258.0	345.950863563021	345.950863563021	48373.5	241.539	0.06434372832606032	99781.39623329876	2.06272848219167	49680	0.300939776042074	1.1639659047467827	3856.855654402766	0.1286348488033272	0.45793223155760054	3.9044331707941895	2.713890380787892	0.2737953469586602	0.7579211090235262	0.7588720075996745	-0.4564096838416501	3.1703000646295423	0.18787625959449816	0.8358861970945893	0.09465473274847158	34711.700889624895	0.9651231358958203	0.12426132698980273	3.937397037685024	0.08602958426893641	-0.05512125202611569	0.04094061654909997	0.024845751801088514	0.24349056590136292	0.024845751801088514	0.1677962101134051	0.02422677370419454	0.9875771240994557	0.9875771240994557	0.9950308496397823	0.9917180827329704	-0.10471948720078406	0.15731273499164894	0.024845751801088514	1.9832733045285227
55	0.72407	0	0	395.841	330.0	306.0	381.849446771892	381.849446771892	56791.5	286.617	0.06070448031520984	117702.477781609	2.072536872271537	58563	0.07632394669066518	1.105401586652318	3499.954793126214	0.38318258225407054	0.571748559965135	3.521364913179859	2.6402970496459695	0.32917515638681366	0.605707841477718	0.634467751415629	-1.162057620042849	3.8023546696888184	0.2334390186533023	0.7333998453770285	-0.3799216008748213	31499.593138135926	0.8617792393381658	0.17099334397145305	3.755288084032663	0.5680005556001406	-0.3214735440594617	0.2150743205441944	0.054086947309141126	0.5980585383679844	0.054086947309141126	0.3034591703053407	0.05115792812392039	0.9729565263454294	0.9729565263454294	0.9891826105381718	0.9819710175636196	-0.3461666954306024	0.4782553174193754	0.054086947309141126	1.9274438525624114
56	0.711628	0	0	345.266	330.0	252.0	339.2653828494738	339.2653828494738	52011.75	245.701	0.063039867448004	106889.85241898742	2.0551097092289226	53262	0.0869262185224383	0.9548555602025466	2440.4036424083138	0.3676490842078827	0.42802488065435434	4.363556334174767	2.750832119987723	0.2719894082109689	0.5343230137435346	0.5549096876987719	-0.651047713640242	3.401879833627965	0.1825711144254457	0.642160150644227	0.02142359767780583	21963.632781674823	0.8690040786090767	0.1268685760594428	3.767883769920156	0.5530888856318525	-0.3118731927325204	0.20616958304539582	0.05058186632462588	0.6060793943747478	0.05058186632462588	0.288784308843025	0.048018148185410406	0.9747090668376871	0.9747090668376871	0.9898836267350748	0.9831393778917914	-0.35677308291165866	0.47692028273718273	0.05058186632462588	1.931058234360823
57	0.864131	0	0	341.094	333.0	267.0	334.63114021262277	334.63114021262277	54716.25	294.75	0.06178770115815374	112804.46857735862	2.0616264560776485	56169	0.4260792204149512	1.1422570844128843	4274.929837285276	0.01416353979883868	0.3501314001767667	4.54488431534133	2.495037494186757	0.22407229426195965	0.7746932706206098	0.7602955569473199	-0.14686307078339478	2.6419005649701517	0.154957404239706	0.8276322481420122	0.6254785727439989	38474.36853556749	0.9974395945415364	0.08482547461974402	3.995642342947251	0.003382550745588014	-0.0027134096000127534	0.0023856941232846015	0.002051709882306407	0.06563966846257376	0.002051709882306407	0.021261794850241524	0.0020474579842440963	0.9989741450588467	0.9989741450588467	0.9995896580235387	0.9993160967058978	-0.04046889316306023	0.01817487785422985	0.002051709882306407	1.998889399296135
58	0.821281	0	0	358.549	342.0	285.0	375.9587743356976	375.9587743356976	60048.0	294.469	0.05978396392444947	124040.95903011176	2.0656967597607205	61758	-0.2125645371716654	0.961706803438072	2388.896636893145	0.7409196763436106	0.6622178681438546	2.472541113382278	2.1893541140755253	0.36297931662198085	0.392414668575462	0.3923631231424419	-0.7463242374488187	2.935678351524344	0.2716790358996653	0.590028952267361	0.06719290295486713	21500.069732038304	0.6685416481017581	0.19414489240053015	3.3056156512918955	0.9997030067055679	-0.5767935514184024	0.5579741910066198	0.11205244457824609	0.6657652265971394	0.11205244457824609	0.5030070916597124	0.0991018360791452	0.943973777710877	0.943973777710877	0.9775895110843509	0.9626491851405847	-0.3772068815000138	0.6523658896448115	0.11205244457824609	1.7872139578603397
59	0.867158	0	0	362.686	336.0	303.0	358.71018942873644	358.71018942873644	65282.25	314.506	0.05823641102781914	134633.43655455322	2.0623283749342773	67023	0.3042334628108501	0.9946634887538416	3750.645625759918	0.05617628583935126	0.35363489133665404	4.400863069072761	2.3250042704488734	0.21896051927755666	0.6505279659217199	0.6410285974171875	-0.5040748602443591	2.8290791306932324	0.15002213463513642	0.7096796291368421	0.45776270460619506	33755.81063183926	0.9871919931059663	0.0804585415655554	3.9774120125405528	0.028209739381135586	-0.018773217028327405	0.014225231578631892	0.009449858293352008	0.200941860805398	0.009449858293352008	0.07711022989487842	0.009360384500499221	0.995275070853324	0.995275070853324	0.9981100283413296	0.9968500472355493	-0.09358136813919953	0.09890351006875292	0.009449858293352008	1.9940456472290762
60	0.740789	0	0	334.107	309.0	237.0	325.5103684984551	325.5103684984551	45999.75	247.503	0.0654650706190692	94837.07074851544	2.0616866558734652	47232	0.04413349054928956	1.1880324072239279	2893.2702104896944	0.4096281636823226	0.6511424602609481	2.960790412159144	2.402325103386236	0.366510141614009	0.589747452914084	0.5544883918348972	-0.7615233156870942	3.16384841907333	0.26767954699581814	0.7425019260786505	0.32599597167337774	26039.43189440725	0.8492364832363548	0.20350705201185604	3.7001492224383137	0.3414863197663084	-0.21773471997920457	0.18616060156181108	0.11234847839814893	0.24725415211692445	0.11234847839814893	0.5068385148750842	0.09970966299573045	0.9438257608009255	0.9438257608009255	0.9775303043203702	0.9625505072006171	-0.07210879522672749	0.23745871286796277	0.11234847839814893	1.9187744872124628
61	0.805327	0	0	368.697	327.0	309.0	368.6583784481237	368.6583784481237	72043.5	296.922	0.05691903673287015	147103.5381031618	2.041871065441876	73323	-0.030337018851808485	1.0508763494023805	4198.424218119248	0.49464733937393246	0.5057288335382502	3.450730067593061	2.1010484306324986	0.32971214342609334	0.578461492779218	0.636178705901016	-0.9022832835729291	3.0033317142054274	0.22000646374264557	0.7178675151132332	-0.6532087798947291	37785.81796307323	0.8069193434999142	0.18071607062648687	3.648185540056023	0.849842282577597	-0.4809978693895557	0.33362644554709914	0.053059536016477594	0.7255458975189353	0.053059536016477594	0.29884981293298296	0.05021677766590417	0.9734702319917612	0.9734702319917612	0.9893880927967046	0.9823134879945075	-0.47729751830186556	0.6131540011061254	0.053059536016477594	1.891571769354754
62	0.575742	0	0	418.174	330.0	294.0	406.80707958441434	406.80707958441434	56977.5	240.76	0.061002998984351506	117382.09732849391	2.060148257268113	58446	-0.33545593795239675	1.299495282398034	4044.6095229388848	0.8380456513751285	0.9997019905596931	2.190756934146909	2.439506324264351	0.5239477523572167	0.48781941189249306	0.48885973847401676	-0.931769406005547	3.371275730269898	0.40517258127745703	0.789191061796923	0.1413970872312284	36401.48570644997	0.6079900908744365	0.38485475340101694	3.1600441096346383	1.0966403211182847	-0.611333900026467	0.6951784923407369	0.0853475738143874	0.7812744596829604	0.0853475738143874	0.4200405720317731	0.07798955395108026	0.9573262130928063	0.9573262130928063	0.9829304852371226	0.9715508087285376	-0.5173798194396826	0.7601053762290517	0.0853475738143874	1.7342392988472772
63	0.77387	0	0	390.405	339.0	303.0	368.40195439221003	368.40195439221003	58082.25	302.123	0.06075388168794367	119382.05431220875	2.0553965163575576	59472	-0.5559224764723038	1.077703470800301	2965.541323896473	0.9814285171638772	1.0489598187750409	2.4218352026160144	2.590956979852819	0.5364730682556536	0.22821693729466022	0.16631215284821638	-1.3297452936014322	3.9207022734542516	0.42120346959643884	0.6699107900992153	0.3263061780902158	26689.871915068255	0.5128174393500577	0.39669749622319994	2.6660903917624337	0.9147670023501245	-0.24008758738041586	0.8649520715838697	0.11300519092456159	0.7689283846164886	0.11300519092456159	0.507856824437179	0.10009147449651086	0.9434974045377191	0.9434974045377191	0.9773989618150877	0.9623316030251461	-0.486015215207523	0.7839142764100451	0.11300519092456159	1.5741976624082383
64	0.943938	0	0	333.085	342.0	321.0	362.80159867343474	362.80159867343474	71100.75	314.411	0.05749165364108352	144365.06538781108	2.030429571949819	72036	0.30899486534458875	1.0008557912160978	4034.738665374799	0.10776143810236001	0.35397535742263303	4.956797617441279	2.2272195067957825	0.2219920089823906	0.6451979613072741	0.6468804337934655	-0.5276741612907251	2.7548936680865075	0.14778310170110567	0.7099931605500408	0.4892262404917169	36312.64798837319	0.9719199620579517	0.08780987875277314	3.9512834994285573	0.0963658971663532	-0.056414120622996645	0.03712245077528704	0.016259735253866092	0.3910286714151729	0.016259735253866092	0.11986114894659909	0.01599471356211722	0.991870132373067	0.991870132373067	0.9967480529492267	0.9945800882487112	-0.2157485284239067	0.20874570061722356	0.016259735253866092	1.98647112235183
65	0.761033	0	0	292.723	285.0	213.0	310.2208890452092	310.2208890452092	40629.75	222.772	0.06830653372200426	83672.86582471202	2.0593989828810666	41670	-0.34460440660576025	1.0940125767478366	2312.24603147552	0.7681315963602842	0.8070290394422617	2.571990904689484	2.3396443550174144	0.4505832744420801	0.443103452765437	0.5326010710488721	-1.0112805696232807	3.350924924640695	0.32996215063991663	0.7066860621120822	-0.3291189230299903	20810.214283279678	0.6519040532912874	0.30306452053082983	3.2739519607077514	1.0234532553921678	-0.5876149310654386	0.5863890875260229	0.10868328181546551	0.6873340859452115	0.10868328181546551	0.49491579799114394	0.09674005553737092	0.9456583590922671	0.9456583590922671	0.9782633436369068	0.9637722393948449	-0.39788472421771326	0.6747578037153572	0.10868328181546551	1.7760978672051615
66	0.891147	0	0	282.27	282.0	234.0	289.26285623978754	289.26285623978754	43771.5	251.544	0.0668720836629188	89818.72558775179	2.051991034982849	44748	0.46216026711958125	1.2233060144572212	4001.0897997755624	0.05610717944913003	0.4187886596873922	4.525261532411904	2.808292531356518	0.25162247712740204	0.8353111052845996	0.8143794930972027	-0.33033299133006705	3.1386255226865853	0.17047272545588746	0.8970643325250249	0.4409272426993925	36009.80819798006	0.9872107616004411	0.10697977407678898	3.9773798600355135	0.04995585871365667	-0.028602629236854145	0.01806519012469152	0.007160302371970594	0.4330618492102234	0.007160302371970594	0.06124498336094935	0.007108363211849333	0.9964198488140147	0.9964198488140147	0.9985679395256059	0.9976132325426765	-0.27226191828582236	0.17160204295058978	0.007160302371970594	1.993653337073833
67	0.75704	0	0	345.812	273.0	282.0	336.81597349294464	336.81597349294464	53704.5	261.793	0.062234414217008406	110609.89246443119	2.0596019414468283	55089	-0.19648809178060725	0.9186295429983005	2111.7969466938584	0.7337905210877982	0.6133146991283992	3.1277325572487333	2.2753559986459724	0.36090605222638966	0.3731656498824703	0.37965601952182854	-1.1257527874296973	3.4011087860756697	0.2529194332495497	0.5873742304827198	-0.07395119672123765	19006.172520244727	0.672857783007556	0.20575588438296077	3.312237940025133	0.9196730567073921	-0.5321460738784691	0.5211462743085584	0.13491405029370815	0.5887192392164793	0.13491405029370815	0.5700518630931223	0.11659962671652749	0.932542974853146	0.932542974853146	0.9730171899412583	0.9550286499020972	-0.2920847566772744	0.5896965075388763	0.13491405029370815	1.7932316550573288
68	0.673695	0	0	360.361	330.0	249.0	355.78785814021256	355.78785814021256	57414.75	242.773	0.061442428201640455	117138.07226193551	2.0402086965794592	58419	-0.5155074848326116	0.8651180017949699	2535.127996219369	0.7758755339526009	0.6376645426157707	3.2674701469040692	2.084201804293223	0.41349562634421705	0.33386614947507925	0.46551488842242006	-1.3657268749869722	3.449928679280195	0.2766311542544157	0.6249483720743159	-0.7785892262967002	22816.15196597432	0.6471224119593817	0.27909386199302155	3.289536298905843	1.1623842794993309	-0.6682610005679017	0.64157295777231	0.0599330650742279	0.8291292173020572	0.0599330650742279	0.32690835695412773	0.05631993405357867	0.970033467462886	0.970033467462886	0.9880133869851544	0.980022311641924	-0.5981837779269243	0.7764104647277001	0.0599330650742279	1.773167610480986
69	0.706988	0	0	356.086	267.0	288.0	361.24783736376884	361.24783736376884	61046.25	251.749	0.060175629963529924	124595.62881836253	2.041003809707599	62127	-0.4878758344970353	0.8617974234646264	2319.53848354788	0.8744756067510103	0.6560911670646965	3.1130193724900663	2.9237982342393876	0.4133469322942859	0.24271060745715348	0.28068810406446626	-1.1814579253940003	4.105256159633388	0.28227963243218357	0.5796713745223759	-0.35781993939695445	20875.84635193092	0.5844525814546219	0.2771104634684402	3.054758823235804	0.9754294353362406	-0.5159535652815708	0.6893578114891901	0.13777824377981546	0.6668699817258049	0.13777824377981546	0.5775935461191728	0.11866727791544515	0.9311108781100923	0.9311108781100923	0.9724443512440369	0.9540739187400615	-0.36278300840960365	0.6836144047613368	0.13777824377981546	1.7078826483752372
70	0.721705	0	0	361.948	312.0	264.0	348.8524043202225	348.8524043202225	52819.5	261.22	0.06238858368284366	109121.04635305626	2.06592350084829	54288	-0.5742188367825728	0.7374430606373621	1582.7977542976655	0.9999136388504506	0.7735441959143208	2.785889456899117	2.166818205261651	0.41922855239274176	0.059660866191387184	0.014347399239193126	-1.4113281861872442	3.578146391448895	0.3125141409985268	0.5122500934171182	0.3855012836572305	14245.17978867899	0.5000598597928643	0.2588407392511397	2.43287883845373	0.8202993619465724	-0.02220398972763646	0.8198547259473259	0.17991305221890636	0.6400899203348778	0.17991305221890636	0.6784820246214899	0.14726499992477454	0.9100434738905469	0.9100434738905469	0.9640173895562187	0.9400289825936979	-0.3214410321067501	0.6869693695958329	0.17991305221890636	1.5076117881877273
71	0.766214	0	0	333.492	333.0	249.0	340.3116218996936	340.3116218996936	55507.5	255.526	0.061930720220394725	113626.36293552403	2.0470452269607535	56619	-0.29285603050212616	0.969223926790711	2574.8109999252556	0.7066663148975073	0.5934099496916859	3.6408940177041833	2.4470262620544587	0.3857797462886368	0.3955436060287052	0.4489931117483212	-1.4893869050996222	3.9364131671540807	0.25516720437228035	0.639753742750364	-0.48846411316826915	23173.2989993273	0.689115921570078	0.2528301070929074	3.379748220901076	0.9865363261455931	-0.572671900805834	0.5125397310985529	0.10231175508155817	0.6672009492503537	0.10231175508155817	0.47574741201207627	0.091777531705389	0.948844122459221	0.948844122459221	0.9795376489836884	0.9658960816394806	-0.38037942860816987	0.6421049883555643	0.10231175508155817	1.8103013661472849
72	0.832198	0	0	289.109	282.0	231.0	292.5884481656786	292.5884481656786	38652.75	240.596	0.069261221450253	79820.46315690994	2.065065568605337	39753	-0.07499939414771963	1.2006317881289101	3073.8357948376415	0.5332270817649226	0.6003179344845992	3.2920114706916905	2.6756580925167652	0.3840932588765284	0.6746044264843888	0.7741181579444698	-1.0879692658357647	3.76362735835253	0.26270123972729953	0.8342123829940447	-0.5848731546279773	27664.522153538775	0.7867526565630383	0.24081916770827147	3.603839391777805	0.7600011787992903	-0.43989967504377897	0.33044681413734583	0.08533249239850903	0.5895125812402496	0.08533249239850903	0.42061653880537475	0.07804235817788133	0.9573337538007455	0.9573337538007455	0.9829335015202982	0.9715558358671637	-0.316204186704077	0.5305382898479669	0.08533249239850903	1.8821685459923534
73	0.820192	0	0	341.57	309.0	291.0	352.7903059892661	352.7903059892661	62769.75	280.153	0.05940029054109865	128586.6319982966	2.0485445935071684	64071	-0.04815592992732906	1.2728531179351883	4207.334248184473	0.5420343928512197	0.7474130139222138	2.6516195575546164	2.4586325553717803	0.41809093084434523	0.5769488213020767	0.5376072926117085	-0.9346225278350713	3.3932550832068515	0.308454270993767	0.7687657232265895	0.3397656714236508	37866.00823366026	0.7820670695975098	0.2581307948062456	3.5694626535556964	0.603076124733217	-0.3611512502385593	0.30256470321599427	0.1269625947519971	0.4087985291232884	0.1269625947519971	0.5479924195443646	0.11068383709244922	0.9365187026240015	0.9365187026240015	0.9746074810496006	0.9576791350826674	-0.16147996281976942	0.3946779284083012	0.1269625947519971	1.8776479836438984
74	0.729634	0	0	346.795	294.0	264.0	343.83717076546566	343.83717076546566	50098.5	253.034	0.06309986398044869	104153.09581507418	2.0789663525868876	51777	-0.026050641517804417	0.9897007043578373	2305.649073963544	0.5435034424559005	0.6019267234818616	2.967228901728384	1.9155392459133762	0.32943323871546926	0.4842649965327748	0.48182503142001665	-1.0794224076110626	2.994961653524439	0.23815851113325287	0.6330666224873035	-0.08282138606464517	20750.8416656719	0.7812825926354856	0.1662607616405936	3.56272421945844	0.6387728927993541	-0.3800886228958952	0.3150806696048237	0.12312515754858747	0.4383879266619337	0.12312515754858747	0.5375539948012616	0.10785863273140628	0.9384374212257063	0.9384374212257063	0.9753749684902825	0.9589582808171375	-0.18124126346879474	0.4209777805408695	0.12312515754858747	1.874762266077578
75	0.7663	0	0	377.265	345.0	297.0	383.3431882791189	383.3431882791189	63929.25	289.098	0.05876277855266637	131577.47296877747	2.058173261359667	65529	-0.2116564806942092	0.7628046410619161	1540.6474208989034	0.8041820136783797	0.5052761372068801	3.2547781272189287	1.9216915528985532	0.29934977260088247	0.2611570005803372	0.23948292752621933	-0.8934183543969209	2.815109907295474	0.21022931361726893	0.45999818181849633	0.3800310926610399	13865.826788090131	0.6294685746755402	0.14339534832420414	3.1546278558648613	0.792908810889706	-0.43985591009484326	0.5383214216395298	0.20641295692718586	0.4459356407511315	0.20641295692718586	0.7323776915768423	0.16332359243573957	0.8967935215364071	0.8967935215364071	0.9587174086145629	0.9311956810242714	-0.16489132653026561	0.47853985266308063	0.20641295692718586	1.7526114447761514
76	0.891595	0	0	337.421	318.0	288.0	348.3231258472512	348.3231258472512	64434.75	300.842	0.059043527439084746	131641.22875275154	2.04301605504408	65619	0.16273938904003052	1.1024659117956899	4084.36554456418	0.24502729961286193	0.49549216654389344	3.9294816360745726	2.776887715978501	0.29832715307999447	0.6433674701818552	0.6411456188065477	-0.725729323383502	3.502617039362003	0.2054992440037114	0.7484602715059714	0.275343066670915	36759.28990107762	0.9221003997446815	0.14627107633459216	3.8570505061039912	0.23607248808662973	-0.1424968994965306	0.10204663120378109	0.04940106811995736	0.3478886318864968	0.04940106811995736	0.2837636666479858	0.04695518319272753	0.9752994659400213	0.9752994659400213	0.9901197863760085	0.9835329772933474	-0.15244015295593494	0.2650147264466377	0.04940106811995736	1.9605836800546568
77	0.864659	0	0	351.087	336.0	282.0	361.0235449385538	361.0235449385538	62346.75	303.57	0.05918072827968303	128483.20620625846	2.060784342507965	63963	-0.333059280424775	0.8491373381031211	1819.9145891385658	0.9518968355090921	0.656978670376725	3.1948520379299366	2.67407808914958	0.374180134616798	0.2118917543784879	0.1556598527054667	-0.8663069678805503	3.54038505703013	0.2733322850866961	0.506037085210236	0.6461444015954573	16379.231302247092	0.5329703161085759	0.2111754160344783	2.778458156761265	0.8400435162554947	-0.32156712302603296	0.7373703406382268	0.19910936979648047	0.5748113034082138	0.19910936979648047	0.7192704952779173	0.15927560752267084	0.9004453151017597	0.9004453151017597	0.960178126040704	0.9336302100678397	-0.25827565865858704	0.6224596130892365	0.19910936979648047	1.6260042805531685
78	0.671355	0	0	349.522	333.0	270.0	345.74267888127434	345.74267888127434	52439.25	234.654	0.06299269328834602	107555.24527866805	2.051044690354421	53568	-0.3259697533825458	0.9394407820562617	1819.1979247372278	0.9597142402699477	0.5666017322860328	4.397251243234709	2.7147928765524982	0.38727296036392844	0.20843563510587512	0.12731163244628085	-1.4780599423641465	4.192852818916645	0.25060338935581333	0.5528515285534283	0.9480332014195367	16372.78132263505	0.5276630607584691	0.2621993986418727	2.742754947707221	0.7731437884240658	-0.278038464594525	0.6935602622405247	0.24682917197300233	0.47493636415672835	0.24682917197300233	0.8038919956957323	0.18532216589302777	0.8765854140134988	0.8765854140134988	0.9506341656053996	0.9177236093423325	-0.17503911123427884	0.5290238758626395	0.24682917197300233	1.6220565112312406
79	0.680756	0	0	404.883	339.0	312.0	409.552194475869	409.552194475869	59313.75	275.627	0.06018725529437557	122203.36757287968	2.060287329209158	60876	0.03815650598090299	0.9537276155734342	2632.9446536209457	0.410397993230844	0.4683671837627576	3.2564412772661964	2.5149515614492928	0.27587366768480603	0.5166122493300451	0.5200542972745846	-0.7424554669570262	3.257407028406319	0.19135363840831005	0.6239058611670532	0.08459952454815835	23696.501882588513	0.8488668485644772	0.12237030744075357	3.7145198226194616	0.5094888624423508	-0.29902839097934203	0.2191538955161366	0.0808782703281957	0.46079034224481097	0.0808782703281957	0.4044109494085796	0.07425177545034023	0.9595608648359022	0.9595608648359022	0.983824345934361	0.973040576557268	-0.21644058583752587	0.39915254422018465	0.0808782703281957	1.9183196525945196
80	0.795216	0	0	351.22	291.0	288.0	359.9124893637341	359.9124893637341	61689.0	279.296	0.059870282917228436	126108.57963215292	2.044263639095348	62847	0.4823615011806795	1.1231284729496387	4839.1580583751	0.003784081248032974	0.33287844183397397	3.4638238818121594	2.0557648003593583	0.19987815935776745	0.7928174117691261	0.7867258127709352	-0.07830959911715929	2.1340743994765177	0.14038658587841688	0.8324609737754081	0.31307229504772605	43552.4225253759	0.9994273443562094	0.06443182445480458	3.9988169133211966	0.00059014482979192	-0.000590493939919137	0.0005911934015606674	0.0005915433394017584	-0.00029585918004612773	0.0005915433394017584	0.007196401096399475	0.0005911934015606675	0.9997042283302991	0.9997042283302991	0.9998816913321196	0.9998028188868662	-3.24202599255688e-05	0.0005024849440727869	0.0005915433394017584	1.999704228330299
81	0.878597	0	0	341.046	339.0	279.0	347.92240514229604	347.92240514229604	61243.5	299.642	0.059563025766279025	126148.09826791362	2.0597793768794013	62829	0.016005045296113806	0.9291908968795213	2706.148897827586	0.44864467856552614	0.4652078866556981	4.384335934043132	2.1697452612947163	0.291836434448875	0.4889750104562126	0.5156727754077896	-1.1900894756631037	3.3598347369578203	0.1940121550857673	0.6226113383532137	-0.5496064686643533	24355.340080448274	0.8301872471458074	0.14854831779532676	3.6847058516147158	0.6789431829047985	-0.38821173411282484	0.27269637554329645	0.06747546211342959	0.6033828629326657	0.06747546211342959	0.3563206057194749	0.06291283200173074	0.9662622689432852	0.9662622689432852	0.9865049075773141	0.9775081792955236	-0.3405853586853914	0.5132049158998916	0.06747546211342959	1.9061478608904767
82	0.771132	0	0	335.904	306.0	258.0	342.8410710518797	342.8410710518797	59821.5	259.026	0.06062542020861336	122011.53616458134	2.0395933930874577	60822	-0.09870741843612274	0.8808285710317034	2004.13892543554	0.646113844508071	0.5247514229291923	2.8692725928670675	2.2276905565499643	0.3061234628283069	0.3942484269564492	0.39106057629779006	-0.5360002708771165	2.763690827427081	0.22573633016282163	0.5445713858563539	0.21529642170165358	18037.250328919858	0.7244638800606886	0.14112617213587522	3.435165396961005	0.8166085860164171	-0.4790725651326766	0.4244392773015411	0.13066771385005188	0.5293157291511403	0.13066771385005188	0.5585268969364838	0.1134800475360271	0.934666143074974	0.934666143074974	0.9738664572299895	0.956444095383316	-0.24501308828890356	0.5205735773538676	0.13066771385005188	1.8334997512953435
83	0.783378	0	0	371.894	339.0	285.0	375.2878894928532	375.2878894928532	66831.75	291.334	0.05820547142144184	136828.17539119322	2.047352873315351	68175	-0.019227591340722546	1.0256084098906026	3410.1814635262217	0.5096932153797524	0.5652391482071104	2.836767993311918	2.4510387709147157	0.32407152388010885	0.5396641004307517	0.580268474939546	-0.5502098214746748	3.0012485923893903	0.23615465834865504	0.6709612299400537	-0.0023364727508531848	30691.633171735994	0.7991243211449859	0.158951630788937	3.6139880031038727	0.6554475768695595	-0.3847526967504045	0.297900238761288	0.09995526332841581	0.49750169634732794	0.09995526332841581	0.4680428442495965	0.08986640787281894	0.950022368335792	0.950022368335792	0.9800089473343168	0.9666815788905281	-0.23400840003756546	0.4568195974610783	0.09995526332841581	1.8879885449226934
84	0.722401	0	0	366.456	315.0	288.0	380.25517747954467	380.25517747954467	56318.25	264.728	0.06138344459212148	115753.01266373524	2.0553375267117717	57645	-0.46267942204915424	1.1977213384290188	3737.41627792637	0.8413862134183088	1.0068387590133598	2.0589870715057748	1.9964800872462845	0.5259201367385715	0.45005975660266034	0.5441593369642057	-0.9396030447396932	2.9360831319859777	0.40919408424496956	0.7638818115406046	-0.22333876920366308	33636.74650133733	0.605850279196154	0.38096163748930995	3.17076441875194	1.1270477075044811	-0.6306957118318195	0.7053437544294053	0.07249082545136758	0.8135639044719527	0.07249082545136758	0.3741635892613947	0.06714822097135183	0.9637545872743163	0.9637545872743163	0.9855018349097264	0.9758363915162108	-0.5681178946059706	0.7815684189067222	0.07249082545136758	1.7356699438258745
85	0.698378	0	0	340.365	321.0	258.0	342.3813663153998	342.3813663153998	49917.0	237.704	0.06374932541173942	102842.8686130991	2.0602774328004307	51228	-0.11295253731153669	1.337301729376166	4014.295934950381	0.5879626948548217	0.7941868603289801	2.504749303167802	2.4633205778686897	0.44399608696258713	0.6414051082331425	0.6332378127627787	-0.6654303531925663	3.128750931061256	0.32928393673804845	0.8397929938258504	-0.003652788704572785	36128.663414553426	0.757149818586232	0.2938517596114156	3.5418965139344025	0.8869223938742414	-0.5126334349430437	0.3962322987502155	0.08238290338341844	0.6555188880216462	0.08238290338341844	0.409715232990748	0.07551444346449805	0.9588085483082909	0.9588085483082909	0.9835234193233162	0.9725390322055272	-0.38155142830764394	0.5972392490819047	0.08238290338341844	1.8610293218753708
86	0.756145	0	0	349.747	327.0	276.0	351.60204777560665	351.60204777560665	56067.75	264.459	0.061471977843618145	115243.30109680953	2.0554293884953387	57393	-0.08018373224652028	1.3564711392302966	4733.965413946834	0.5531174976738759	0.7999555534359548	2.632955212447106	2.597218528233002	0.44806977137492204	0.6644396569513535	0.6871205741104159	-1.0923723916960957	3.6895909199290977	0.33043842235530324	0.861597304974662	-0.06716988830156921	42605.688725521504	0.7761280893000659	0.30086985820996837	3.5806551017699286	0.8380448934337363	-0.4831503672362649	0.36306625056038144	0.07917874004556581	0.6418582183876762	0.07917874004556581	0.3985097599111012	0.07283421548573196	0.960410629977217	0.960410629977217	0.9841642519908869	0.973607086651478	-0.37024794596206595	0.5761540217825554	0.07917874004556581	1.8734148239309039
87	0.756928	0	0	376.936	330.0	288.0	372.1088550411022	372.1088550411022	68685.75	285.313	0.05778426197993053	140362.8949471413	2.0435519004617593	69966	-0.4225711793409454	0.7858560072576685	2270.602497553529	0.8866942510478146	0.6148415689918821	3.6282213615690635	2.370566234079318	0.3853420944422982	0.2143161511180208	0.2625379975357229	-1.476585297612743	3.847151531692061	0.260519052246932	0.5404409982075252	-0.4476516317121711	20435.42247798176	0.5764589093922874	0.24614505991350394	3.00988064349323	0.9291213885800357	-0.4761317348175368	0.6853520478965427	0.15999719658978478	0.6214803071491677	0.15999719658978478	0.6325557873025262	0.13408345715303507	0.9200014017051077	0.9200014017051077	0.968000560682043	0.9466676011367384	-0.31219604469693046	0.6493266067692043	0.15999719658978478	1.696626413929374
88	0.759727	0	0	381.545	336.0	294.0	361.0235449385538	361.0235449385538	55422.0	289.87	0.06131293009351116	114653.37656106192	2.068734014670382	57069	0.1264347429491739	0.972233961656307	2671.746505700132	0.24399603082388016	0.42289960935356663	3.8384905376973375	2.1214636500746242	0.26466297985899206	0.553363881080662	0.5317135352463419	-0.6312603904759663	2.7527240405505906	0.18422243627552412	0.6491106705518039	0.4359537977357062	24045.718551301186	0.9225154639165001	0.11513307773955944	3.8481159639923943	0.15563599792941119	-0.1064488705065755	0.08976027056947021	0.06381194128927264	0.16878283065038455	0.06381194128927264	0.34238953186728144	0.059739554723242994	0.9680940293553637	0.9680940293553637	0.9872376117421455	0.9787293529035759	-0.04661217259588914	0.14897048907146393	0.06381194128927264	1.9600073115456769
89	0.766017	0	0	363.726	342.0	282.0	367.7295201639379	367.7295201639379	60441.0	278.62	0.05991782259781637	124303.26298994501	2.0566050030599263	61911	-0.05636330660377061	1.1342895447544208	3644.704800720297	0.5609083973722069	0.7356791405816221	2.653305057081536	2.7618759121716328	0.387075027609907	0.555540770372023	0.5750435085104217	-0.9544041996433277	3.71628011181496	0.2873587124642228	0.7278946455495247	0.05902007978683451	32802.34320648267	0.7719249830111135	0.22120506747412735	3.5553755447379927	0.7298715918232668	-0.42830162496086155	0.34383224862322426	0.1087921512769425	0.5194079715610789	0.1087921512769425	0.4948852059166653	0.09677954236952335	0.9456039243615287	0.9456039243615287	0.9782415697446115	0.9637359495743526	-0.24795494477387986	0.4881279570378091	0.1087921512769425	1.8699238734588213
90	0.678037	0	0	379.447	342.0	270.0	357.2394155185007	357.2394155185007	48677.25	257.279	0.06359142370823939	101384.0414842262	2.0827807956329947	50409	-0.31700512469756087	0.8416331787989874	1620.7685898481393	0.7538519437899946	0.5604670773290253	2.827645375807219	2.0437501404156055	0.344734751610842	0.32121724201368973	0.36234890842853024	-0.9284237545110426	2.972173894926648	0.24153292504082813	0.5379324205031824	-0.2970207306862117	14586.917308633254	0.6606668644914169	0.1861907724615314	3.319464324208267	1.0559542756883853	-0.6096377422833097	0.5744445211220881	0.0924646963403703	0.7226396740193292	0.0924646963403703	0.44444940288307483	0.08389217523992709	0.9537676518298148	0.9537676518298148	0.981507060731926	0.9691784345532098	-0.4438035230082258	0.6950416302944376	0.0924646963403703	1.788565557459484
91	0.71436	0	0	318.843	279.0	240.0	307.0716528760022	307.0716528760022	41386.5	227.769	0.06752156080369162	85693.41530166488	2.0705644425516745	42615	-0.21858572642468524	0.8685474614724753	1274.4308384732722	0.8090108460071082	0.5139175070059304	3.7139588426116092	2.394882457280088	0.3356235505821624	0.2844452954202458	0.23603360669594553	-1.068526218780647	3.4634086760607348	0.22796216561667937	0.5187978221309214	0.48754288281197466	11469.87754625945	0.6264296187928533	0.1882420541610762	3.154706485596432	0.7821500312306955	-0.4338888302718773	0.5335226205762884	0.2099633002417482	0.43498408903495456	0.2099633002417482	0.7404369731214283	0.1656580552486814	0.895018349879126	0.895018349879126	0.9580073399516504	0.9300122332527506	-0.15582461745250611	0.4686938006046253	0.2099633002417482	1.7532293785724353
92	0.927263	0	0	322.777	330.0	273.0	330.8715762950937	330.8715762950937	51969.75	299.299	0.06297697874748058	106938.98414892251	2.057715962630617	53253	0.046505974059848736	0.9801066818664104	2575.7459763632864	0.43163952121814336	0.46680035390328056	3.5224794007554374	2.155155848588462	0.2892406580161797	0.543116228542121	0.5776925836739267	-0.9192878616021116	3.0744437101905735	0.19428346318104459	0.6597824061398034	-0.3302637934158724	23181.71378726958	0.8385683951070195	0.14033758574581104	3.698818825205686	0.55446843508741	-0.3236204096347106	0.23635578508017013	0.08100836434836159	0.48946646833830465	0.08100836434836159	0.40565960906555737	0.07443948560173276	0.9594958178258193	0.9594958178258193	0.9837983271303277	0.9729972118838794	-0.23545715421301797	0.4261286637303893	0.08100836434836159	1.9131076691266224
93	0.73856	0	0	319.279	264.0	204.0	532.6584271369411	532.6584271369411	35539.5	235.807	0.07145359982907667	73158.96510667993	2.058525446522318	36441	-0.7357060333235659	0.8903438463210037	1614.341886492946	0.9999028026422787	1.0414027319071963	2.433610998432389	2.7721768531006736	0.5367239620037477	0.03868282137584195	-0.004897098651849228	-1.0645700539258385	3.8367469070265123	0.42196504784778266	0.6314280479370918	0.39479335426522444	14529.076978436515	0.5000673705614496	0.397205019052051	2.425005034636598	0.9042647097385124	0.030652399762379268	0.9034625181989296	0.09620568062214417	0.8075243361350214	0.09620568062214417	0.4564963545987071	0.08690821940979865	0.9518971596889279	0.9518971596889279	0.9807588638755712	0.9679314397926186	-0.5434195216386977	0.8137909988560517	0.09620568062214417	1.4910359583158899
94	0.786437	0	0	374.078	336.0	318.0	374.6037906909112	374.6037906909112	68390.25	294.189	0.05765729082624744	140268.24177067567	2.0509976461655817	69858	0.08099180974094095	0.9266336247625325	2955.3879180457834	0.39166975294676	0.42282090751079554	5.0051588574587464	2.0365385069783715	0.27872751866316653	0.4906292517810469	0.48619517943878693	-1.3812638287338945	3.417802335712266	0.1817595884942964	0.6170501007654473	-0.5434969363834031	26598.49126241205	0.8577869403998535	0.1400337641514188	3.7424025786580017	0.5332048001483825	-0.3065077954083326	0.21277254944045648	0.06489395448819024	0.5325682695459943	0.06489395448819024	0.3464131365626738	0.06066903984317759	0.9675530227559048	0.9675530227559048	0.9870212091023619	0.9783686818372699	-0.2804546576178839	0.43994172334277354	0.06489395448819024	1.9249498519673656
95	0.619664	0	0	411.613	336.0	309.0	399.6648596011413	399.6648596011413	68553.75	255.062	0.05805145335421308	139537.7893650468	2.0354508595816685	69606	-0.21366369537633814	1.2297592156192676	4594.061565245068	0.7329598489012944	0.8882602529203731	2.240280440603286	2.525138751128144	0.4674004120475618	0.5378263194905255	0.60057486980067	-0.9538805728099822	3.479019323938126	0.35814859809751276	0.7707194544927659	-0.1084641583836633	41346.55408720561	0.6733595302135813	0.3047513275969016	3.334215638152653	1.0197635343979006	-0.5899093224249211	0.5506557349172072	0.10133493604086594	0.6891583679019058	0.10133493604086594	0.4719561754123621	0.09091459982447452	0.9493325319795671	0.9493325319795671	0.9797330127918269	0.9662216879863781	-0.4042767580474349	0.6667480035600698	0.10133493604086594	1.7949610353910286
96	0.759924	0	0	381.182	342.0	288.0	384.84282505978985	384.84282505978985	70212.0	289.67	0.057210132465709614	143863.97879196185	2.048994171821937	71631	0.07934472807078764	0.8581731086802493	2576.475627123494	0.3644543445538109	0.44020734556187013	3.6541436071772604	2.2634504041277577	0.25741538898937416	0.46697057470462117	0.4518278666231391	-0.5301731350148785	2.793623539142636	0.1804216342934044	0.5689626620069825	0.3644842878325999	23188.280644111448	0.87047672595074	0.10565699311810772	3.7471104892932563	0.3519102064145076	-0.21689857470267537	0.1702422191024471	0.0885604400695794	0.3158430692033794	0.0885604400695794	0.4308368989821767	0.08063036836853606	0.9557197799652103	0.9557197799652103	0.9822879119860841	0.9704798533101402	-0.11783699753336162	0.2812581789422607	0.0885604400695794	1.9304635697760153
[truncated: 227 more rows]
[truncated: 802 more columns]

## Sheet: Grade 2
imageName	original_shape_Elongation	original_shape_Flatness	original_shape_LeastAxisLength	original_shape_MajorAxisLength	original_shape_Maximum2DDiameterColumn	original_shape_Maximum2DDiameterRow	original_shape_Maximum2DDiameterSlice	original_shape_Maximum3DDiameter	original_shape_MeshVolume	original_shape_MinorAxisLength	original_shape_Sphericity	original_shape_SurfaceArea	original_shape_SurfaceVolumeRatio	original_shape_VoxelVolume	original_firstorder_10Percentile	original_firstorder_90Percentile	original_firstorder_Energy	original_firstorder_Entropy	original_firstorder_InterquartileRange	original_firstorder_Kurtosis	original_firstorder_Maximum	original_firstorder_MeanAbsoluteDeviation	original_firstorder_Mean	original_firstorder_Median	original_firstorder_Minimum	original_firstorder_Range	original_firstorder_RobustMeanAbsoluteDeviation	original_firstorder_RootMeanSquared	original_firstorder_Skewness	original_firstorder_TotalEnergy	original_firstorder_Uniformity	original_firstorder_Variance	original_glcm_Autocorrelation	original_glcm_ClusterProminence	original_glcm_ClusterShade	original_glcm_ClusterTendency	original_glcm_Contrast	original_glcm_Correlation	original_glcm_DifferenceAverage	original_glcm_DifferenceEntropy	original_glcm_DifferenceVariance	original_glcm_Id	original_glcm_Idm	original_glcm_Idmn	original_glcm_Idn	original_glcm_Imc1	original_glcm_Imc2	original_glcm_InverseVariance	original_glcm_JointAverage
[truncated: 333 more rows]
[truncated: 802 more columns]

[truncated: 1 more sheets: Grade 3]
